# Supplementary material for: 4-[(1,5-Dibenzyl-2,4-dioxo-2,3,4,5-tetra­hydro-1H-1,5-benzodiazepin-3-yl)meth­yl]-1-n-octyl-1H-1,2,3-triazole
Source: Acta Crystallogr Sect E Struct Rep Online. 2009 Dec 24;66(Pt 1):o231. doi: 10.1107/S1600536809054476 (PMC2980118; doi:10.1107/S1600536809054476)
Supplement: Supplementary file 1 [file e-66-0o231-sup1.cif]

##############################################################################
###                                                                        ###
###        Electronic paper (Acta Crystallographica Section E)             ###
###                                                                        ###
##############################################################################
#                                                                            #
# This CIF contains the data in a paper accepted for publication in Acta     #
# Crystallographica Section E. It conforms to the requirements of Notes      #
# for Authors for Section E, and has been peer reviewed under the auspices   #
# of the IUCr Commission on Journals.                                        #
#                                                                            #
# Full details of the Crystallographic Information File format               #
# are given in the paper "The Crystallographic Information File (CIF):       #
# a New Standard Archive File for Crystallography" by S. R. Hall, F. H.      #
# Allen and I. D. Brown [Acta Cryst. (1991), A47, 655-685].                  #
#                                                                            #
# The current version of the core CIF dictionary is obtainable from          #
# ftp://ftp.iucr.org/pub/cif_core.dic. The current version number is 2.4.    #
#                                                                            #
# Software is freely available for graphical display of the structure(s) in  #
# this CIF.  For information consult the CIF home page http://www.iucr.org/  #
# cif/home.html                                                              #
#                                                                            #
# This file may be used for bona fide research purposes within the           #
# scientific community so long as proper attribution is given to the journal # 
# article from which it was obtained.                                        #
#                                                                            #
##############################################################################
                                             
data_global
_audit_creation_method     SHELXL-97
_journal_date_recd_electronic     2009-12-15
_journal_date_accepted     2009-12-17
_journal_name_full     'Acta Crystallographica, Section E'
_journal_year     2010
_journal_volume     66
_journal_issue      1
_journal_page_first     o231
_journal_page_last     o231
_journal_paper_category     QO
_journal_coeditor_code     BT5142
_publ_contact_author
;
     Dr. Seik Weng Ng
     Department of Chemistry
     University of Malaya
     50603 Kuala Lumpur
     Malaysia
;
_publ_contact_author_email     seikweng@um.edu.my
_publ_contact_author_fax     '03 7967 4193'
_publ_contact_author_phone     '03 7967 6778'
_publ_section_title
;\
4-[(1,5-Dibenzyl-2,4-dioxo-2,3,4,5-tetrahydro-1<i>H</i>-1,5-benzodiazepin-3-yl)\
methyl]-1-<i>n</i>-octyl-1<i>H</i>-1,2,3-triazole
;
loop_
    _publ_author_name
    _publ_author_address
    'Jabli, Hind'
;
Laboratoire de Chimie Organique Appliqu\'ee
Facult\'e des Sciences et Techniques
Universit\'e Sidi Mohamed Ben Abdallah
F\'es
Morocco
;
    'Ouazzani Chahdi, F.'
;
Laboratoire de Chimie Organique Appliqu\'ee
Facult\'e des Sciences et Techniques
Universit\'e Sidi Mohamed Ben Abdallah
F\'es
Morocco
;
    'Saffon, Natalie'
;
Service Commun Rayons-X FR2599
Universit\'e Paul Sabatier
B\^atiment 2R1, 118 Route de Narbonne
Toulouse
France
;
    'Essassi, El Mokhtar'
;
Laboratoire de Chimie Organique H\'et\'erocyclique
P\^ole de Comp\'etences Pharmacochimie
Universit\'e Mohammed V-Agdal
BP 1014 Avenue Ibn Batout
Rabat
Morocco
;
    'Ng, Seik Weng'
;
Department of Chemistry
University of Malaya
50603 Kuala Lumpur
Malaysia
;
_publ_section_synopsis     .
data_I
_audit_creation_method     SHELXL-97
_chemical_name_systematic
;
4-[(1,5-Dibenzyl-2,4-dioxo-2,3,4,5-tetrahydro-1<i>H</i>-1,5-benzodiazepin-
3-yl)methyl]-1-<i>n</i>-octyl-1<i>H</i>-1,2,3-triazole
;
_chemical_name_common     ?
_chemical_formula_moiety     'C34 H39 N5 O2'
_chemical_formula_sum     'C34 H39 N5 O2'
_chemical_formula_iupac     'C34 H39 N5 O2'
_chemical_formula_weight     549.70
_chemical_melting_point     ?
_symmetry_cell_setting     Orthorhombic
_symmetry_space_group_name_H-M     'P 21 21 21'
_symmetry_space_group_name_Hall     'P 2ac 2ab'
loop_
    _symmetry_equiv_pos_as_xyz
    'x, y, z'
    '-x+1/2, -y, z+1/2'
    'x+1/2, -y+1/2, -z'
    '-x, y+1/2, -z+1/2'
_cell_length_a     9.1797(2)
_cell_length_b     10.4238(2)
_cell_length_c     31.4716(7)
_cell_angle_alpha     90.00
_cell_angle_beta     90.00
_cell_angle_gamma     90.00
_cell_volume     3011.40(10)
_cell_formula_units_Z     4
_cell_measurement_reflns_used     5123
_cell_measurement_theta_min     2.3
_cell_measurement_theta_max     19.1
_cell_measurement_temperature     193(2)
_exptl_crystal_description     Block
_exptl_crystal_colour     Colorless
_exptl_crystal_size_max     0.30
_exptl_crystal_size_mid     0.16
_exptl_crystal_size_min     0.10
_exptl_crystal_density_diffrn     1.212
_exptl_crystal_density_meas     ?
_exptl_crystal_density_method     'not measured'
_exptl_crystal_F_000     1176
_exptl_absorpt_coefficient_mu     0.077
_exptl_absorpt_correction_type     None
_exptl_absorpt_process_details     ?
_exptl_absorpt_correction_T_min     ?
_exptl_absorpt_correction_T_max     ?
_diffrn_ambient_temperature     193(2)
_diffrn_radiation_type     MoK\a
_diffrn_radiation_wavelength     0.71073
_diffrn_radiation_source     'fine-focus sealed tube'
_diffrn_radiation_monochromator     graphite
_diffrn_measurement_device_type     'Bruker APEXII diffractometer'
_diffrn_measurement_method     '\f and \w scans'
_diffrn_detector_area_resol_mean     ?
_diffrn_reflns_number     44767
_diffrn_reflns_av_R_equivalents     0.0722
_diffrn_reflns_av_sigmaI/netI     0.0318
_diffrn_reflns_theta_min     1.29
_diffrn_reflns_theta_max     25.00
_diffrn_reflns_theta_full     25.00
_diffrn_measured_fraction_theta_max     1.000
_diffrn_measured_fraction_theta_full     1.000
_diffrn_reflns_limit_h_min     -10
_diffrn_reflns_limit_h_max     10
_diffrn_reflns_limit_k_min     -11
_diffrn_reflns_limit_k_max     12
_diffrn_reflns_limit_l_min     -37
_diffrn_reflns_limit_l_max     37
_diffrn_standards_number     0
_diffrn_standards_interval_count     0
_diffrn_standards_interval_time     0
_diffrn_standards_decay_%     0
_reflns_number_total     3027
_reflns_number_gt     2307
_reflns_threshold_expression     I>2\s(I)
_refine_ls_structure_factor_coef     Fsqd
_refine_ls_matrix_type     full
_refine_ls_R_factor_all     0.0804
_refine_ls_R_factor_gt     0.0568
_refine_ls_wR_factor_gt     0.1531
_refine_ls_wR_factor_ref     0.1741
_refine_ls_goodness_of_fit_ref     1.021
_refine_ls_restrained_S_all     1.054
_refine_ls_number_reflns     3027
_refine_ls_number_parameters     370
_refine_ls_number_restraints     59
_refine_ls_hydrogen_treatment     constr
_refine_ls_weighting_scheme     calc
_refine_ls_weighting_details
         'calc w=1/[\s^2^(Fo^2^)+(0.1036P)^2^+1.5833P] where P=(Fo^2^+2Fc^2^)/3'
_atom_sites_solution_hydrogens     geom
_atom_sites_solution_primary     direct
_atom_sites_solution_secondary     difmap
_refine_ls_shift/su_max     0.001
_refine_ls_shift/su_mean     0.001
_refine_diff_density_max     0.590
_refine_diff_density_min     -0.405
_refine_ls_extinction_method     none
_refine_ls_extinction_coef     ?
_refine_ls_abs_structure_details     'Friedel pairs were merged'
loop_
    _atom_type_symbol
    _atom_type_description
    _atom_type_scat_dispersion_real
    _atom_type_scat_dispersion_imag
    _atom_type_scat_source
    'C' 'C' 0.0033 0.0000
                         'International Tables Vol C Tables 4.2.6.8 and 6.1.1.4'
    'H' 'H' 0.0000 0.0000
                         'International Tables Vol C Tables 4.2.6.8 and 6.1.1.4'
    'N' 'N' 0.0061 0.0000
                         'International Tables Vol C Tables 4.2.6.8 and 6.1.1.4'
    'O' 'O' 0.0106 0.0000
                         'International Tables Vol C Tables 4.2.6.8 and 6.1.1.4'
_computing_data_collection     'APEX2 (Bruker, 2005)'
_computing_cell_refinement     'SAINT (Bruker, 2005)'
_computing_data_reduction     'SAINT (Bruker, 2005)'
_computing_structure_solution     'SHELXS97 (Sheldrick, 2008)'
_computing_structure_refinement     'SHELXL97 (Sheldrick, 2008)'
_computing_molecular_graphics     'X-SEED (Barbour, 2001)'
_computing_publication_material     'publCIF (Westrip, 2010)'
loop_
    _atom_site_type_symbol
    _atom_site_label
    _atom_site_fract_x
    _atom_site_fract_y
    _atom_site_fract_z
    _atom_site_U_iso_or_equiv
    _atom_site_adp_type
    _atom_site_calc_flag
    _atom_site_refinement_flags
    _atom_site_occupancy
    _atom_site_disorder_assembly
    _atom_site_disorder_group
    O O1 0.6191(3) 0.4931(3) 0.14072(10) 0.0418(8) Uani d . 1 . .
    O O2 0.6411(3) 0.6919(4) 0.04134(9) 0.0449(8) Uani d . 1 . .
    N N1 0.8576(4) 0.4659(3) 0.12497(11) 0.0316(8) Uani d . 1 . .
    N N2 0.8703(4) 0.6098(3) 0.04556(11) 0.0312(8) Uani d . 1 . .
    N N3 0.7316(5) 0.8647(5) 0.18835(15) 0.0663(14) Uani d . 1 . .
    N N4 0.7049(5) 0.8835(5) 0.22909(16) 0.0658(15) Uani d . 1 . .
    N N5 0.5823(5) 0.8206(4) 0.23825(13) 0.0453(10) Uani d . 1 . .
    C C1 0.9921(5) 0.5125(4) 0.10829(13) 0.0306(10) Uani d . 1 . .
    C C2 1.1212(5) 0.4862(5) 0.12995(15) 0.0383(11) Uani d . 1 . .
    H H2 1.1178 0.4408 0.1561 0.046 Uiso calc R 1 . .
    C C3 1.2544(5) 0.5254(5) 0.11379(16) 0.0434(12) Uani d . 1 . .
    H H3 1.3415 0.5062 0.1288 0.052 Uiso calc R 1 . .
    C C4 1.2608(5) 0.5919(5) 0.07613(16) 0.0432(12) Uani d . 1 . .
    H H4 1.3524 0.6176 0.0650 0.052 Uiso calc R 1 . .
    C C5 1.1341(5) 0.6214(4) 0.05445(14) 0.0356(10) Uani d . 1 . .
    H H5 1.1393 0.6689 0.0287 0.043 Uiso calc R 1 . .
    C C6 0.9983(5) 0.5823(4) 0.06998(13) 0.0295(10) Uani d . 1 . .
    C C7 0.7468(5) 0.6614(4) 0.06302(13) 0.0323(10) Uani d . 1 . .
    C C8 0.7454(5) 0.6736(4) 0.11111(13) 0.0327(10) Uani d . 1 . .
    H H8 0.8395 0.7117 0.1209 0.039 Uiso calc R 1 . .
    C C9 0.7325(5) 0.5370(4) 0.12750(13) 0.0312(10) Uani d . 1 . .
    C C10 0.8521(5) 0.3333(4) 0.14053(13) 0.0355(10) Uani d . 1 . .
    H H10A 0.9323 0.2846 0.1270 0.043 Uiso calc R 1 . .
    H H10B 0.7593 0.2944 0.1310 0.043 Uiso calc R 1 . .
    C C11 0.8638(5) 0.3163(4) 0.18838(13) 0.0325(9) Uani d . 1 . .
    C C12 0.8477(5) 0.1925(5) 0.20461(14) 0.0386(11) Uani d . 1 . .
    H H12 0.8293 0.1228 0.1859 0.046 Uiso calc R 1 . .
    C C13 0.8583(6) 0.1711(5) 0.24805(16) 0.0488(13) Uani d . 1 . .
    H H13 0.8454 0.0869 0.2590 0.059 Uiso calc R 1 . .
    C C14 0.8876(6) 0.2714(6) 0.27544(17) 0.0535(14) Uani d . 1 . .
    H H14 0.8957 0.2567 0.3051 0.064 Uiso calc R 1 . .
    C C15 0.9048(6) 0.3930(6) 0.25920(16) 0.0522(14) Uani d . 1 . .
    H H15 0.9262 0.4622 0.2779 0.063 Uiso calc R 1 . .
    C C16 0.8913(5) 0.4160(5) 0.21615(14) 0.0411(11) Uani d . 1 . .
    H H16 0.9010 0.5010 0.2056 0.049 Uiso calc R 1 . .
    C C17 0.8803(5) 0.6010(4) -0.00113(12) 0.0335(10) Uani d . 1 . .
    H H17A 0.9558 0.6615 -0.0112 0.040 Uiso calc R 1 . .
    H H17B 0.7861 0.6278 -0.0136 0.040 Uiso calc R 1 . .
    C C18 0.9170(5) 0.4679(5) -0.01692(14) 0.0358(10) Uani d . 1 . .
    C C19 0.8245(6) 0.3651(5) -0.00935(19) 0.0567(15) Uani d . 1 . .
    H H19 0.7407 0.3772 0.0079 0.068 Uiso calc R 1 . .
    C C20 0.8518(8) 0.2465(6) -0.0263(2) 0.078(2) Uani d . 1 . .
    H H20 0.7872 0.1770 -0.0211 0.093 Uiso calc R 1 . .
    C C21 0.9754(8) 0.2290(6) -0.0514(2) 0.0731(19) Uani d . 1 . .
    H H21 0.9946 0.1477 -0.0638 0.088 Uiso calc R 1 . .
    C C22 1.0674(7) 0.3274(7) -0.05782(19) 0.0701(18) Uani d . 1 . .
    H H22 1.1529 0.3146 -0.0743 0.084 Uiso calc R 1 . .
    C C23 1.0392(6) 0.4459(6) -0.04097(15) 0.0476(13) Uani d . 1 . .
    H H23 1.1055 0.5142 -0.0460 0.057 Uiso calc R 1 . .
    C C24 0.6185(5) 0.7586(5) 0.12581(14) 0.0420(11) Uani d . 1 . .
    H H24A 0.6194 0.8394 0.1092 0.050 Uiso calc R 1 . .
    H H24B 0.5255 0.7141 0.1198 0.050 Uiso calc R 1 . .
    C C25 0.6250(5) 0.7901(4) 0.17170(14) 0.0381(11) Uani d . 1 . .
    C C26 0.5306(5) 0.7603(5) 0.20384(15) 0.0438(12) Uani d . 1 . .
    H H26 0.4462 0.7079 0.2021 0.053 Uiso calc R 1 . .
    C C27 0.5207(7) 0.8285(6) 0.28125(16) 0.0652(16) Uani d DU 1 . .
    H H27A 0.4189 0.7973 0.2803 0.078 Uiso calc R 1 . .
    H H27B 0.5181 0.9198 0.2900 0.078 Uiso calc R 1 . .
    C C28 0.6026(10) 0.7531(7) 0.3147(2) 0.104(3) Uani d DU 1 . .
    H H28A 0.7003 0.7919 0.3182 0.125 Uiso calc R 1 . .
    H H28B 0.5507 0.7625 0.3421 0.125 Uiso calc R 1 . .
    C C29 0.6209(9) 0.6171(6) 0.3060(2) 0.099(2) Uani d DU 1 . .
    H H29A 0.6933 0.6065 0.2830 0.119 Uiso calc R 1 . .
    H H29B 0.5271 0.5817 0.2958 0.119 Uiso calc R 1 . .
    C C30 0.6720(7) 0.5384(6) 0.3458(2) 0.0790(19) Uani d DU 1 . .
    H H30A 0.5954 0.5441 0.3679 0.095 Uiso calc R 1 . .
    H H30B 0.6807 0.4471 0.3375 0.095 Uiso calc R 1 . .
    C C31 0.8145(6) 0.5805(6) 0.36514(19) 0.0740(19) Uani d DU 1 . .
    H H31A 0.7996 0.6630 0.3801 0.089 Uiso calc R 1 . .
    H H31B 0.8861 0.5951 0.3421 0.089 Uiso calc R 1 . .
    C C32 0.8765(7) 0.4832(7) 0.39625(19) 0.0773(19) Uani d DU 1 . .
    H H32A 0.9042 0.4045 0.3806 0.093 Uiso calc R 1 . .
    H H32B 0.8004 0.4597 0.4172 0.093 Uiso calc R 1 . .
    C C33 1.0108(7) 0.5354(8) 0.4200(2) 0.088(2) Uani d DU 1 . .
    H H33A 1.0927 0.5444 0.3998 0.105 Uiso calc R 1 . .
    H H33B 0.9881 0.6216 0.4314 0.105 Uiso calc R 1 . .
    C C34 1.0553(8) 0.4517(8) 0.4550(2) 0.086(2) Uani d U 1 . .
    H H34A 1.1417 0.4876 0.4689 0.129 Uiso calc R 1 . .
    H H34B 1.0782 0.3662 0.4438 0.129 Uiso calc R 1 . .
    H H34C 0.9758 0.4450 0.4756 0.129 Uiso calc R 1 . .
loop_
    _atom_site_aniso_label
    _atom_site_aniso_U_11
    _atom_site_aniso_U_22
    _atom_site_aniso_U_33
    _atom_site_aniso_U_12
    _atom_site_aniso_U_13
    _atom_site_aniso_U_23
    O1 0.0256(16) 0.055(2) 0.0451(18) -0.0050(16) 0.0030(14) 0.0068(15)
    O2 0.0338(17) 0.066(2) 0.0345(16) 0.0123(18) -0.0067(15) 0.0071(16)
    N1 0.0299(19) 0.0324(19) 0.0325(18) 0.0024(17) 0.0018(16) 0.0069(16)
    N2 0.0281(18) 0.038(2) 0.0270(18) 0.0016(18) -0.0004(16) 0.0033(15)
    N3 0.061(3) 0.084(4) 0.054(3) -0.025(3) 0.014(2) -0.012(3)
    N4 0.058(3) 0.078(4) 0.062(3) -0.026(3) 0.011(2) -0.026(3)
    N5 0.039(2) 0.054(3) 0.043(2) 0.005(2) 0.0033(18) -0.009(2)
    C1 0.027(2) 0.034(2) 0.031(2) 0.003(2) 0.0016(18) 0.0002(19)
    C2 0.032(2) 0.044(3) 0.039(2) 0.007(2) -0.003(2) 0.005(2)
    C3 0.029(2) 0.050(3) 0.051(3) 0.007(2) -0.003(2) 0.002(3)
    C4 0.028(2) 0.050(3) 0.052(3) 0.000(2) 0.007(2) 0.000(3)
    C5 0.028(2) 0.039(2) 0.039(2) -0.002(2) 0.002(2) 0.002(2)
    C6 0.026(2) 0.032(2) 0.030(2) 0.004(2) 0.0005(18) -0.0012(18)
    C7 0.028(2) 0.038(2) 0.031(2) 0.003(2) 0.0000(18) 0.004(2)
    C8 0.025(2) 0.038(2) 0.035(2) 0.005(2) 0.0011(18) 0.000(2)
    C9 0.031(2) 0.039(2) 0.024(2) 0.003(2) 0.0012(18) 0.0041(19)
    C10 0.040(2) 0.031(2) 0.035(2) -0.001(2) -0.004(2) 0.0020(19)
    C11 0.025(2) 0.035(2) 0.037(2) 0.001(2) 0.0014(19) 0.0009(19)
    C12 0.041(3) 0.034(2) 0.041(3) 0.000(2) 0.002(2) 0.004(2)
    C13 0.044(3) 0.049(3) 0.053(3) 0.003(3) -0.004(2) 0.020(3)
    C14 0.049(3) 0.072(4) 0.040(3) -0.003(3) -0.003(2) 0.012(3)
    C15 0.059(3) 0.059(3) 0.039(3) -0.011(3) -0.004(2) -0.003(2)
    C16 0.044(3) 0.040(3) 0.039(3) -0.007(2) 0.004(2) 0.002(2)
    C17 0.033(2) 0.040(2) 0.028(2) 0.002(2) 0.0015(19) 0.0038(18)
    C18 0.033(2) 0.042(3) 0.032(2) -0.001(2) -0.0010(19) 0.002(2)
    C19 0.053(3) 0.041(3) 0.076(4) -0.004(3) 0.009(3) 0.000(3)
    C20 0.074(4) 0.047(3) 0.112(6) -0.005(4) -0.011(4) -0.005(4)
    C21 0.078(5) 0.054(4) 0.088(5) 0.020(4) -0.020(4) -0.027(3)
    C22 0.062(4) 0.084(5) 0.064(4) 0.019(4) 0.008(3) -0.023(4)
    C23 0.042(3) 0.057(3) 0.043(3) 0.006(3) 0.007(2) -0.008(3)
    C24 0.032(2) 0.050(3) 0.044(3) 0.013(2) -0.001(2) -0.003(2)
    C25 0.027(2) 0.040(3) 0.047(3) 0.006(2) 0.004(2) -0.005(2)
    C26 0.036(3) 0.052(3) 0.043(3) -0.005(2) 0.004(2) -0.005(2)
    C27 0.065(3) 0.087(4) 0.044(3) 0.000(4) 0.004(3) -0.012(3)
    C28 0.113(6) 0.116(6) 0.083(5) 0.011(5) 0.017(5) 0.006(5)
    C29 0.082(5) 0.112(6) 0.103(5) 0.006(5) -0.004(4) -0.023(5)
    C30 0.071(4) 0.072(4) 0.094(5) -0.003(4) -0.002(4) 0.007(4)
    C31 0.076(4) 0.063(4) 0.083(4) -0.018(3) 0.020(3) -0.016(3)
    C32 0.070(4) 0.090(4) 0.072(4) -0.017(4) 0.014(3) -0.001(3)
    C33 0.078(4) 0.091(5) 0.093(5) -0.015(4) 0.008(4) 0.013(4)
    C34 0.068(4) 0.091(5) 0.099(5) -0.006(4) 0.001(4) 0.019(4)
loop_
    _geom_bond_atom_site_label_1
    _geom_bond_atom_site_label_2
    _geom_bond_site_symmetry_2
    _geom_bond_distance
    _geom_bond_publ_flag
    O1 C9 . 1.211(5) ?
    O2 C7 . 1.228(5) ?
    N1 C9 . 1.369(6) ?
    N1 C1 . 1.426(5) ?
    N1 C10 . 1.468(6) ?
    N2 C7 . 1.370(6) ?
    N2 C6 . 1.433(5) ?
    N2 C17 . 1.475(5) ?
    N3 N4 . 1.320(6) ?
    N3 C25 . 1.356(6) ?
    N4 N5 . 1.334(6) ?
    N5 C26 . 1.339(6) ?
    N5 C27 . 1.469(6) ?
    C1 C2 . 1.394(6) ?
    C1 C6 . 1.409(6) ?
    C2 C3 . 1.386(7) ?
    C2 H2 . 0.9500 ?
    C3 C4 . 1.374(7) ?
    C3 H3 . 0.9500 ?
    C4 C5 . 1.384(7) ?
    C4 H4 . 0.9500 ?
    C5 C6 . 1.399(6) ?
    C5 H5 . 0.9500 ?
    C7 C8 . 1.519(6) ?
    C8 C9 . 1.519(6) ?
    C8 C24 . 1.535(6) ?
    C8 H8 . 1.0000 ?
    C10 C11 . 1.520(6) ?
    C10 H10A . 0.9900 ?
    C10 H10B . 0.9900 ?
    C11 C16 . 1.382(6) ?
    C11 C12 . 1.395(6) ?
    C12 C13 . 1.389(6) ?
    C12 H12 . 0.9500 ?
    C13 C14 . 1.382(8) ?
    C13 H13 . 0.9500 ?
    C14 C15 . 1.376(8) ?
    C14 H14 . 0.9500 ?
    C15 C16 . 1.382(7) ?
    C15 H15 . 0.9500 ?
    C16 H16 . 0.9500 ?
    C17 C18 . 1.512(6) ?
    C17 H17A . 0.9900 ?
    C17 H17B . 0.9900 ?
    C18 C23 . 1.373(6) ?
    C18 C19 . 1.388(7) ?
    C19 C20 . 1.369(8) ?
    C19 H19 . 0.9500 ?
    C20 C21 . 1.393(10) ?
    C20 H20 . 0.9500 ?
    C21 C22 . 1.344(10) ?
    C21 H21 . 0.9500 ?
    C22 C23 . 1.368(9) ?
    C22 H22 . 0.9500 ?
    C23 H23 . 0.9500 ?
    C24 C25 . 1.482(6) ?
    C24 H24A . 0.9900 ?
    C24 H24B . 0.9900 ?
    C25 C26 . 1.367(6) ?
    C26 H26 . 0.9500 ?
    C27 C28 . 1.513(7) ?
    C27 H27A . 0.9900 ?
    C27 H27B . 0.9900 ?
    C28 C29 . 1.453(7) ?
    C28 H28A . 0.9900 ?
    C28 H28B . 0.9900 ?
    C29 C30 . 1.569(7) ?
    C29 H29A . 0.9900 ?
    C29 H29B . 0.9900 ?
    C30 C31 . 1.508(7) ?
    C30 H30A . 0.9900 ?
    C30 H30B . 0.9900 ?
    C31 C32 . 1.520(7) ?
    C31 H31A . 0.9900 ?
    C31 H31B . 0.9900 ?
    C32 C33 . 1.541(7) ?
    C32 H32A . 0.9900 ?
    C32 H32B . 0.9900 ?
    C33 C34 . 1.462(9) ?
    C33 H33A . 0.9900 ?
    C33 H33B . 0.9900 ?
    C34 H34A . 0.9800 ?
    C34 H34B . 0.9800 ?
    C34 H34C . 0.9800 ?
loop_
    _geom_angle_atom_site_label_1
    _geom_angle_atom_site_label_2
    _geom_angle_atom_site_label_3
    _geom_angle_site_symmetry_1
    _geom_angle_site_symmetry_3
    _geom_angle
    _geom_angle_publ_flag
    C9 N1 C1 . . 124.2(3) ?
    C9 N1 C10 . . 117.5(4) ?
    C1 N1 C10 . . 118.3(4) ?
    C7 N2 C6 . . 122.8(3) ?
    C7 N2 C17 . . 118.4(3) ?
    C6 N2 C17 . . 118.1(3) ?
    N4 N3 C25 . . 109.0(4) ?
    N3 N4 N5 . . 107.1(4) ?
    N4 N5 C26 . . 110.8(4) ?
    N4 N5 C27 . . 119.8(5) ?
    C26 N5 C27 . . 129.4(5) ?
    C2 C1 C6 . . 119.0(4) ?
    C2 C1 N1 . . 119.2(4) ?
    C6 C1 N1 . . 121.7(4) ?
    C3 C2 C1 . . 120.8(4) ?
    C3 C2 H2 . . 119.6 ?
    C1 C2 H2 . . 119.6 ?
    C4 C3 C2 . . 120.2(5) ?
    C4 C3 H3 . . 119.9 ?
    C2 C3 H3 . . 119.9 ?
    C3 C4 C5 . . 120.1(4) ?
    C3 C4 H4 . . 119.9 ?
    C5 C4 H4 . . 119.9 ?
    C4 C5 C6 . . 120.8(4) ?
    C4 C5 H5 . . 119.6 ?
    C6 C5 H5 . . 119.6 ?
    C5 C6 C1 . . 119.0(4) ?
    C5 C6 N2 . . 119.0(4) ?
    C1 C6 N2 . . 121.9(4) ?
    O2 C7 N2 . . 122.2(4) ?
    O2 C7 C8 . . 121.7(4) ?
    N2 C7 C8 . . 116.1(4) ?
    C7 C8 C9 . . 105.1(4) ?
    C7 C8 C24 . . 110.8(4) ?
    C9 C8 C24 . . 112.3(4) ?
    C7 C8 H8 . . 109.5 ?
    C9 C8 H8 . . 109.5 ?
    C24 C8 H8 . . 109.5 ?
    O1 C9 N1 . . 122.4(4) ?
    O1 C9 C8 . . 122.6(4) ?
    N1 C9 C8 . . 115.0(4) ?
    N1 C10 C11 . . 116.0(4) ?
    N1 C10 H10A . . 108.3 ?
    C11 C10 H10A . . 108.3 ?
    N1 C10 H10B . . 108.3 ?
    C11 C10 H10B . . 108.3 ?
    H10A C10 H10B . . 107.4 ?
    C16 C11 C12 . . 118.9(4) ?
    C16 C11 C10 . . 123.5(4) ?
    C12 C11 C10 . . 117.6(4) ?
    C13 C12 C11 . . 120.1(5) ?
    C13 C12 H12 . . 119.9 ?
    C11 C12 H12 . . 119.9 ?
    C14 C13 C12 . . 120.4(5) ?
    C14 C13 H13 . . 119.8 ?
    C12 C13 H13 . . 119.8 ?
    C15 C14 C13 . . 119.2(5) ?
    C15 C14 H14 . . 120.4 ?
    C13 C14 H14 . . 120.4 ?
    C14 C15 C16 . . 120.9(5) ?
    C14 C15 H15 . . 119.5 ?
    C16 C15 H15 . . 119.5 ?
    C15 C16 C11 . . 120.4(5) ?
    C15 C16 H16 . . 119.8 ?
    C11 C16 H16 . . 119.8 ?
    N2 C17 C18 . . 113.5(3) ?
    N2 C17 H17A . . 108.9 ?
    C18 C17 H17A . . 108.9 ?
    N2 C17 H17B . . 108.9 ?
    C18 C17 H17B . . 108.9 ?
    H17A C17 H17B . . 107.7 ?
    C23 C18 C19 . . 117.7(5) ?
    C23 C18 C17 . . 121.1(4) ?
    C19 C18 C17 . . 121.1(4) ?
    C20 C19 C18 . . 121.2(6) ?
    C20 C19 H19 . . 119.4 ?
    C18 C19 H19 . . 119.4 ?
    C19 C20 C21 . . 119.2(6) ?
    C19 C20 H20 . . 120.4 ?
    C21 C20 H20 . . 120.4 ?
    C22 C21 C20 . . 119.8(6) ?
    C22 C21 H21 . . 120.1 ?
    C20 C21 H21 . . 120.1 ?
    C21 C22 C23 . . 120.8(6) ?
    C21 C22 H22 . . 119.6 ?
    C23 C22 H22 . . 119.6 ?
    C22 C23 C18 . . 121.3(6) ?
    C22 C23 H23 . . 119.4 ?
    C18 C23 H23 . . 119.4 ?
    C25 C24 C8 . . 113.0(4) ?
    C25 C24 H24A . . 109.0 ?
    C8 C24 H24A . . 109.0 ?
    C25 C24 H24B . . 109.0 ?
    C8 C24 H24B . . 109.0 ?
    H24A C24 H24B . . 107.8 ?
    N3 C25 C26 . . 107.5(4) ?
    N3 C25 C24 . . 122.2(4) ?
    C26 C25 C24 . . 130.2(4) ?
    N5 C26 C25 . . 105.5(4) ?
    N5 C26 H26 . . 127.2 ?
    C25 C26 H26 . . 127.2 ?
    N5 C27 C28 . . 114.8(5) ?
    N5 C27 H27A . . 108.6 ?
    C28 C27 H27A . . 108.6 ?
    N5 C27 H27B . . 108.6 ?
    C28 C27 H27B . . 108.6 ?
    H27A C27 H27B . . 107.5 ?
    C29 C28 C27 . . 115.7(6) ?
    C29 C28 H28A . . 108.4 ?
    C27 C28 H28A . . 108.4 ?
    C29 C28 H28B . . 108.4 ?
    C27 C28 H28B . . 108.4 ?
    H28A C28 H28B . . 107.4 ?
    C28 C29 C30 . . 113.3(6) ?
    C28 C29 H29A . . 108.9 ?
    C30 C29 H29A . . 108.9 ?
    C28 C29 H29B . . 108.9 ?
    C30 C29 H29B . . 108.9 ?
    H29A C29 H29B . . 107.7 ?
    C31 C30 C29 . . 115.4(5) ?
    C31 C30 H30A . . 108.4 ?
    C29 C30 H30A . . 108.4 ?
    C31 C30 H30B . . 108.4 ?
    C29 C30 H30B . . 108.4 ?
    H30A C30 H30B . . 107.5 ?
    C30 C31 C32 . . 113.0(5) ?
    C30 C31 H31A . . 109.0 ?
    C32 C31 H31A . . 109.0 ?
    C30 C31 H31B . . 109.0 ?
    C32 C31 H31B . . 109.0 ?
    H31A C31 H31B . . 107.8 ?
    C31 C32 C33 . . 112.1(5) ?
    C31 C32 H32A . . 109.2 ?
    C33 C32 H32A . . 109.2 ?
    C31 C32 H32B . . 109.2 ?
    C33 C32 H32B . . 109.2 ?
    H32A C32 H32B . . 107.9 ?
    C34 C33 C32 . . 112.2(6) ?
    C34 C33 H33A . . 109.2 ?
    C32 C33 H33A . . 109.2 ?
    C34 C33 H33B . . 109.2 ?
    C32 C33 H33B . . 109.2 ?
    H33A C33 H33B . . 107.9 ?
    C33 C34 H34A . . 109.5 ?
    C33 C34 H34B . . 109.5 ?
    H34A C34 H34B . . 109.5 ?
    C33 C34 H34C . . 109.5 ?
    H34A C34 H34C . . 109.5 ?
    H34B C34 H34C . . 109.5 ?
loop_
    _geom_torsion_atom_site_label_1
    _geom_torsion_atom_site_label_2
    _geom_torsion_atom_site_label_3
    _geom_torsion_atom_site_label_4
    _geom_torsion_site_symmetry_1
    _geom_torsion_site_symmetry_2
    _geom_torsion_site_symmetry_3
    _geom_torsion_site_symmetry_4
    _geom_torsion
    _geom_torsion_publ_flag
    C25 N3 N4 N5 . . . . 0.3(7) ?
    N3 N4 N5 C26 . . . . 0.7(6) ?
    N3 N4 N5 C27 . . . . -177.2(5) ?
    C9 N1 C1 C2 . . . . 135.7(5) ?
    C10 N1 C1 C2 . . . . -44.3(6) ?
    C9 N1 C1 C6 . . . . -45.7(6) ?
    C10 N1 C1 C6 . . . . 134.4(4) ?
    C6 C1 C2 C3 . . . . -1.3(7) ?
    N1 C1 C2 C3 . . . . 177.3(5) ?
    C1 C2 C3 C4 . . . . 0.5(8) ?
    C2 C3 C4 C5 . . . . 0.8(8) ?
    C3 C4 C5 C6 . . . . -1.2(7) ?
    C4 C5 C6 C1 . . . . 0.3(7) ?
    C4 C5 C6 N2 . . . . -177.2(5) ?
    C2 C1 C6 C5 . . . . 1.0(7) ?
    N1 C1 C6 C5 . . . . -177.7(4) ?
    C2 C1 C6 N2 . . . . 178.4(4) ?
    N1 C1 C6 N2 . . . . -0.3(7) ?
    C7 N2 C6 C5 . . . . -132.9(5) ?
    C17 N2 C6 C5 . . . . 37.4(6) ?
    C7 N2 C6 C1 . . . . 49.7(6) ?
    C17 N2 C6 C1 . . . . -140.0(4) ?
    C6 N2 C7 O2 . . . . 175.4(4) ?
    C17 N2 C7 O2 . . . . 5.1(7) ?
    C6 N2 C7 C8 . . . . -7.1(6) ?
    C17 N2 C7 C8 . . . . -177.3(4) ?
    O2 C7 C8 C9 . . . . 106.5(5) ?
    N2 C7 C8 C9 . . . . -71.1(5) ?
    O2 C7 C8 C24 . . . . -15.0(6) ?
    N2 C7 C8 C24 . . . . 167.4(4) ?
    C1 N1 C9 O1 . . . . 177.8(4) ?
    C10 N1 C9 O1 . . . . -2.3(6) ?
    C1 N1 C9 C8 . . . . -0.3(6) ?
    C10 N1 C9 C8 . . . . 179.7(3) ?
    C7 C8 C9 O1 . . . . -102.6(5) ?
    C24 C8 C9 O1 . . . . 17.9(6) ?
    C7 C8 C9 N1 . . . . 75.4(5) ?
    C24 C8 C9 N1 . . . . -164.0(4) ?
    C9 N1 C10 C11 . . . . -80.1(5) ?
    C1 N1 C10 C11 . . . . 99.9(5) ?
    N1 C10 C11 C16 . . . . -5.8(7) ?
    N1 C10 C11 C12 . . . . 175.1(4) ?
    C16 C11 C12 C13 . . . . 0.4(7) ?
    C10 C11 C12 C13 . . . . 179.5(4) ?
    C11 C12 C13 C14 . . . . -1.2(8) ?
    C12 C13 C14 C15 . . . . 0.6(8) ?
    C13 C14 C15 C16 . . . . 0.9(9) ?
    C14 C15 C16 C11 . . . . -1.6(8) ?
    C12 C11 C16 C15 . . . . 1.0(7) ?
    C10 C11 C16 C15 . . . . -178.1(5) ?
    C7 N2 C17 C18 . . . . -127.1(4) ?
    C6 N2 C17 C18 . . . . 62.2(5) ?
    N2 C17 C18 C23 . . . . -121.0(4) ?
    N2 C17 C18 C19 . . . . 62.2(6) ?
    C23 C18 C19 C20 . . . . -1.9(8) ?
    C17 C18 C19 C20 . . . . 175.0(5) ?
    C18 C19 C20 C21 . . . . 0.5(10) ?
    C19 C20 C21 C22 . . . . 1.3(10) ?
    C20 C21 C22 C23 . . . . -1.7(10) ?
    C21 C22 C23 C18 . . . . 0.2(9) ?
    C19 C18 C23 C22 . . . . 1.6(8) ?
    C17 C18 C23 C22 . . . . -175.3(5) ?
    C7 C8 C24 C25 . . . . -171.2(4) ?
    C9 C8 C24 C25 . . . . 71.6(5) ?
    N4 N3 C25 C26 . . . . -1.0(7) ?
    N4 N3 C25 C24 . . . . 175.9(5) ?
    C8 C24 C25 N3 . . . . 66.7(6) ?
    C8 C24 C25 C26 . . . . -117.1(6) ?
    N4 N5 C26 C25 . . . . -1.3(6) ?
    C27 N5 C26 C25 . . . . 176.3(5) ?
    N3 C25 C26 N5 . . . . 1.4(6) ?
    C24 C25 C26 N5 . . . . -175.2(5) ?
    N4 N5 C27 C28 . . . . -73.6(7) ?
    C26 N5 C27 C28 . . . . 109.0(7) ?
    N5 C27 C28 C29 . . . . -56.3(10) ?
    C27 C28 C29 C30 . . . . -166.2(6) ?
    C28 C29 C30 C31 . . . . -58.8(10) ?
    C29 C30 C31 C32 . . . . -166.2(6) ?
    C30 C31 C32 C33 . . . . -172.4(6) ?
    C31 C32 C33 C34 . . . . 170.1(6) ?
