# Supplementary material for: 4-[(1,5-Dibenzyl-2,4-dioxo-2,3,4,5-tetra­hydro-1H-1,5-benzodiazepin-3-yl)meth­yl]-1-n-octyl-1H-1,2,3-triazole
Source: Acta Crystallogr Sect E Struct Rep Online. 2009 Dec 24;66(Pt 1):o231. doi: 10.1107/S1600536809054476 (PMC2980118; doi:10.1107/S1600536809054476)
Supplement: Supplementary file 2 [file e-66-0o231-Isup2.hkl]

# 
# h,k,l, Fc-squared, Fo-squared, sigma(Fo-squared) and status flag 
# 
data_I
_shelx_title '  P212121' 
_shelx_refln_list_code          4 
_shelx_F_calc_maximum      242.45 
_exptl_crystal_F_000      1176.00 
_reflns_d_resolution_high  0.8409 
 
loop_ 
 _symmetry_equiv_pos_as_xyz 
 'x, y, z' 
 '-x+1/2, -y, z+1/2' 
 'x+1/2, -y+1/2, -z' 
 '-x, y+1/2, -z+1/2' 
 
_cell_length_a     9.1797 
_cell_length_b    10.4238 
_cell_length_c    31.4716 
_cell_angle_alpha  90.000 
_cell_angle_beta   90.000 
_cell_angle_gamma  90.000 
 
_shelx_F_squared_multiplier     1.000 
 
loop_ 
 _refln_index_h 
 _refln_index_k 
 _refln_index_l 
 _refln_F_squared_calc 
 _refln_F_squared_meas 
 _refln_F_squared_sigma 
 _refln_observed_status 
   2   0   0        1.79       -4.18      2.79 o 
   4   0   0    13415.48    13685.39    162.32 o 
   6   0   0        6.91        1.93      7.86 o 
   8   0   0     6561.25     6278.87    104.49 o 
  10   0   0      263.98      201.99     35.91 o 
   1   1   0     9546.95     9194.67     78.67 o 
   2   1   0    58783.18    59886.26    391.01 o 
   3   1   0     2745.15     2802.31     24.45 o 
   4   1   0      283.93      279.82      7.91 o 
   5   1   0     3483.86     3667.96     41.53 o 
   6   1   0     1377.14     1200.58     18.78 o 
   7   1   0      447.92      451.81     14.04 o 
   8   1   0      143.76      165.52     11.97 o 
   9   1   0        4.01        9.58     11.46 o 
  10   1   0      240.95      230.53     23.91 o 
   0   2   0      567.74      464.25      8.11 o 
   1   2   0      120.44       47.23      2.88 o 
   2   2   0        2.40       -4.92      3.28 o 
   3   2   0      167.18      140.92      4.18 o 
   4   2   0      621.82      604.31     10.87 o 
   5   2   0      972.54      869.22     13.76 o 
   6   2   0       33.07       22.52      5.73 o 
   7   2   0      240.39      239.83     12.19 o 
   8   2   0       25.44       14.62      8.23 o 
   9   2   0       98.66       97.79     14.90 o 
  10   2   0      120.74       90.61     17.03 o 
   1   3   0      401.17      250.32      5.97 o 
   2   3   0     3231.79     3299.27     32.82 o 
   3   3   0     1736.95     1635.76     22.21 o 
   4   3   0      534.50      529.80      9.61 o 
   5   3   0       20.10       35.12      4.62 o 
   6   3   0      170.82      195.68      8.60 o 
   7   3   0       39.96       47.19     11.00 o 
   8   3   0      215.03      258.21     17.14 o 
   9   3   0       98.63       79.32     16.06 o 
  10   3   0      240.37      245.77     31.42 o 
   0   4   0      563.70      519.24     13.87 o 
   1   4   0     1764.35     1334.51     14.94 o 
   2   4   0     4343.64     4117.91     38.91 o 
   3   4   0        1.34       -4.83      6.06 o 
   4   4   0      292.95      293.23     11.06 o 
   5   4   0      321.15      385.21     13.26 o 
   6   4   0       31.59       41.13      9.25 o 
   7   4   0      303.67      327.83     31.19 o 
   8   4   0       67.29       49.27     14.12 o 
   9   4   0        0.80       -0.40     12.94 o 
  10   4   0        5.17        8.44     16.45 o 
   1   5   0       37.58       90.03      5.75 o 
   2   5   0       64.90       38.82      4.36 o 
   3   5   0     1705.04     1810.54     23.48 o 
   4   5   0      323.40      337.75     14.29 o 
   5   5   0        4.74      -11.53      7.68 o 
   6   5   0       72.43      100.81     13.44 o 
   7   5   0        6.42        5.18     12.68 o 
   8   5   0       30.41       10.18     13.24 o 
   9   5   0       41.45       47.39     15.73 o 
   0   6   0      784.69      948.38     26.66 o 
   1   6   0      378.01      349.64     10.08 o 
   2   6   0      565.58      567.25     13.52 o 
   3   6   0      933.87     1074.52     22.62 o 
   4   6   0       26.67       30.56     10.63 o 
   5   6   0       55.94       41.82     12.07 o 
   6   6   0       42.22       49.17     12.85 o 
   7   6   0       10.57       13.54     12.73 o 
   8   6   0       98.13       95.02     17.32 o 
   9   6   0       12.20       -9.24     14.21 o 
   1   7   0       11.52       13.22      7.23 o 
   2   7   0      397.17      374.25     16.65 o 
   3   7   0       51.58       78.73      9.55 o 
   4   7   0      323.35      399.91     19.64 o 
   5   7   0       21.56       43.47     12.68 o 
   6   7   0      270.90      247.13     23.99 o 
   7   7   0       24.41       17.14     17.05 o 
   8   7   0       27.81       66.28     17.26 o 
   9   7   0       33.01       -0.20     17.28 o 
   0   8   0       35.59       29.67     14.81 o 
   1   8   0      626.22      650.16     18.44 o 
   2   8   0        0.05       10.06      8.13 o 
   3   8   0      507.54      546.80     20.75 o 
   4   8   0       59.99       86.05     14.46 o 
   5   8   0        1.19       -4.29     11.28 o 
   6   8   0        1.25       21.80     14.91 o 
   7   8   0       44.66       25.51     16.14 o 
   8   8   0       27.15       29.56     23.29 o 
   1   9   0      128.63      102.80     12.41 o 
   2   9   0       42.12       22.20     11.31 o 
   3   9   0      499.80      505.39     21.25 o 
   4   9   0       29.02       17.15     11.74 o 
   5   9   0        0.42       -7.79     12.14 o 
   6   9   0      102.25      101.11     19.58 o 
   7   9   0        4.07       -6.23     16.69 o 
   0  10   0       60.03       75.42     19.04 o 
   1  10   0        2.68        3.93     11.13 o 
   2  10   0        3.99        3.99     11.60 o 
   3  10   0        0.92       13.84     10.35 o 
   4  10   0      235.21      260.30     20.85 o 
   5  10   0        0.76      -23.94     15.96 o 
   6  10   0       10.55       11.05     23.65 o 
   1  11   0       10.76       47.29     14.50 o 
   2  11   0        0.07        2.48     12.63 o 
   3  11   0       39.51      106.14     17.03 o 
   4  11   0        2.24        8.78     21.92 o 
   5  11   0        0.12       -9.57     20.53 o 
   0  12   0       68.34       56.29     27.02 o 
   1  12   0        0.04        4.33     18.35 o 
   2  12   0       12.41        8.04     16.02 o 
   1   0   1        1.46       -0.19      0.61 o 
   2   0   1      791.14      814.29      9.15 o 
   3   0   1     1882.46     2216.34     20.87 o 
   4   0   1       34.80       38.94      4.39 o 
   5   0   1      663.97      707.67     13.08 o 
   6   0   1       71.80       69.59      7.25 o 
   7   0   1     1547.88     1768.22     27.29 o 
   8   0   1      104.66      125.45     10.27 o 
   9   0   1       30.98       57.83     12.48 o 
  10   0   1       80.10       66.74     17.71 o 
   0   1   1      939.35      495.72     20.17 o 
   1   1   1     6817.50     6539.80     37.34 o 
   2   1   1     3178.20     3285.15     18.14 o 
   3   1   1      888.30      847.60      8.06 o 
   4   1   1       38.35       21.26      2.62 o 
   5   1   1     1975.31     2172.47     20.23 o 
   6   1   1      547.78      519.71      9.12 o 
   7   1   1      418.42      415.89      9.30 o 
   8   1   1      902.13      939.16     16.76 o 
   9   1   1        1.58        4.66      7.75 o 
  10   1   1       18.82       13.68     12.50 o 
   0   2   1      892.85      729.70      7.72 o 
   1   2   1     9165.32     9335.25     48.56 o 
   2   2   1     1063.18      910.76      7.60 o 
   3   2   1     2269.41     2282.61     15.41 o 
   4   2   1      454.32      568.87      6.95 o 
   5   2   1      277.03      342.55      6.01 o 
   6   2   1      197.55      200.83      7.45 o 
   7   2   1      100.99       98.38      5.87 o 
   8   2   1       18.88        7.40      7.39 o 
   9   2   1       99.63      119.59     10.48 o 
  10   2   1       86.33       51.47     12.08 o 
   0   3   1     2013.28     1946.62     18.12 o 
   1   3   1      336.57      352.42      4.50 o 
   2   3   1     3020.56     2666.54     18.83 o 
   3   3   1     2668.33     2554.73     19.11 o 
   4   3   1      665.12      743.06      8.74 o 
   5   3   1      154.79      182.03      4.73 o 
   6   3   1       46.66       48.11      4.85 o 
   7   3   1       89.20       75.94      7.76 o 
   8   3   1      454.45      507.45     17.02 o 
   9   3   1       67.12       62.68      9.83 o 
  10   3   1       42.61       40.44     12.95 o 
   0   4   1     1827.49     1137.69     14.27 o 
   1   4   1     2260.64     2110.45     15.21 o 
   2   4   1      874.11      834.18      8.72 o 
   3   4   1      176.02      192.64      5.95 o 
   4   4   1      496.12      541.59      9.23 o 
   5   4   1      499.88      465.71     12.81 o 
   6   4   1      495.64      460.01     11.69 o 
   7   4   1       74.20       86.95      8.51 o 
   8   4   1       29.86       17.86      9.07 o 
   9   4   1        3.68      -12.52      8.35 o 
  10   4   1       85.75       59.19     13.55 o 
   0   5   1      837.54      730.07     13.59 o 
   1   5   1      707.79      602.44      8.15 o 
   2   5   1       43.34       70.88      3.67 o 
   3   5   1      750.80      701.27     11.11 o 
   4   5   1      410.17      497.08     11.96 o 
   5   5   1      366.56      384.44     10.48 o 
   6   5   1       11.09        8.73      7.22 o 
   7   5   1      383.42      385.40     17.02 o 
   8   5   1      109.61      100.53     11.81 o 
   9   5   1       42.58       46.63     11.04 o 
   0   6   1       28.27       30.33      5.60 o 
   1   6   1       55.57       41.81      4.33 o 
   2   6   1      841.34      817.33     12.11 o 
   3   6   1      207.27      245.26      6.98 o 
   4   6   1     1198.95     1183.75     19.94 o 
   5   6   1      109.93      103.17      9.16 o 
   6   6   1      160.11      173.28     11.83 o 
   7   6   1      339.54      312.67     15.20 o 
   8   6   1      126.38      112.01     12.55 o 
   9   6   1       33.89       10.50     10.81 o 
   0   7   1      483.79      577.46     15.37 o 
   1   7   1      212.96      202.70      7.16 o 
   2   7   1      831.02      847.16     12.48 o 
   3   7   1      158.84      153.27      7.73 o 
   4   7   1      871.87      819.76     20.25 o 
   5   7   1      490.07      493.73     15.43 o 
   6   7   1      194.48      231.24     14.23 o 
   7   7   1       97.58       72.00     11.41 o 
   8   7   1       12.83       35.35     11.02 o 
   9   7   1       97.92       97.33     15.09 o 
   0   8   1      110.16      140.94     10.97 o 
   1   8   1       54.40       57.51      6.97 o 
   2   8   1        8.62        2.43      6.17 o 
   3   8   1      575.59      560.36     14.38 o 
   4   8   1       34.74       36.72      8.93 o 
   5   8   1      293.18      296.33     14.17 o 
   6   8   1      101.00      103.56     11.98 o 
   7   8   1       69.86       27.30     10.78 o 
   8   8   1       23.15       15.54     11.97 o 
   0   9   1      231.63      249.66     13.91 o 
   1   9   1       88.45       87.24      9.16 o 
   2   9   1       22.43       25.98      8.43 o 
   3   9   1       34.55       22.93      7.34 o 
   4   9   1       90.58       89.49     10.82 o 
   5   9   1        2.26        1.07      9.70 o 
   6   9   1       72.24       66.02     12.66 o 
   7   9   1       23.45       22.96     12.89 o 
   0  10   1       50.27       35.59     12.38 o 
   1  10   1      138.88      105.22     10.30 o 
   2  10   1       40.84       45.16      9.00 o 
   3  10   1        3.21        0.97      7.82 o 
   4  10   1       24.92       11.63      9.37 o 
   5  10   1        8.48        0.25     12.22 o 
   6  10   1       10.48       14.69     13.41 o 
   0  11   1       45.87       39.55     16.36 o 
   1  11   1        8.69       21.62      9.94 o 
   2  11   1        0.77        7.78      8.78 o 
   3  11   1       90.67      108.47     11.76 o 
   4  11   1       40.00       50.87     16.01 o 
   5  11   1       25.53       44.32     16.20 o 
   0  12   1        9.36       -1.69     16.67 o 
   1  12   1       10.35        8.68     12.97 o 
   2  12   1        6.29       12.38     11.61 o 
   0   0   2       16.54       15.42      5.03 o 
   1   0   2     5063.04     5522.95     51.92 o 
   2   0   2      307.03      346.61      6.43 o 
   3   0   2      908.02     1063.61     13.71 o 
   4   0   2     1508.99     1389.54     18.58 o 
   5   0   2        4.22        9.32      6.20 o 
   6   0   2      120.44      143.51      8.53 o 
   7   0   2      154.30      147.72      9.15 o 
   8   0   2       33.07       17.90      8.78 o 
   9   0   2      608.25      691.91     29.97 o 
  10   0   2      100.12      119.20     24.13 o 
   0   1   2     5635.65     4959.61     52.35 o 
   1   1   2      776.81      848.22      6.06 o 
   2   1   2    16307.38    16043.46     83.98 o 
   3   1   2     4294.77     4600.66     28.26 o 
   4   1   2     1178.02     1193.56     10.94 o 
   5   1   2      165.32      201.15      5.43 o 
   6   1   2      102.60      120.28      5.31 o 
   7   1   2       42.15       46.78      5.01 o 
   8   1   2     2123.69     2247.46     23.52 o 
   9   1   2       27.86       21.81      8.81 o 
  10   1   2      145.64      143.98     14.71 o 
   0   2   2    10501.89    10965.71     84.65 o 
   1   2   2     6105.47     5767.97     29.53 o 
   2   2   2     3770.83     3766.50     23.34 o 
   3   2   2      252.99      272.80      4.15 o 
   4   2   2        6.06       -1.39      2.78 o 
   5   2   2     1252.13     1266.76     12.01 o 
   6   2   2       89.65      100.85      5.03 o 
   7   2   2      628.51      663.89     10.65 o 
   8   2   2      115.76      112.68      8.40 o 
   9   2   2      240.53      243.89     14.66 o 
  10   2   2        1.13       -3.62      9.40 o 
   0   3   2      178.70      334.12      6.28 o 
   1   3   2     6987.44     6561.90     37.08 o 
   2   3   2     1586.80     1441.27     11.50 o 
   3   3   2      329.16      371.83      6.41 o 
   4   3   2      161.11      169.30      5.30 o 
   5   3   2      282.81      271.00      5.95 o 
   6   3   2       63.61       48.71      4.70 o 
   7   3   2      360.95      359.69     11.93 o 
   8   3   2       75.20       71.80      8.85 o 
   9   3   2      126.15      112.70     10.70 o 
  10   3   2      118.21      140.89     16.01 o 
   0   4   2        4.73        4.33      3.25 o 
   1   4   2     2298.96     2115.15     14.96 o 
   2   4   2      264.15      209.12      4.45 o 
   3   4   2     1037.38     1072.83     12.13 o 
   4   4   2      265.20      267.19      6.30 o 
   5   4   2      184.45      171.11      5.24 o 
   6   4   2       13.75       14.36      6.74 o 
   7   4   2      317.87      290.94     13.84 o 
   8   4   2      150.38      145.14     11.73 o 
   9   4   2       58.34       43.51     10.34 o 
  10   4   2       16.06       22.19     12.10 o 
   0   5   2     2099.28     1819.45     23.35 o 
   1   5   2      123.42       74.01      3.98 o 
   2   5   2      480.66      489.60      7.26 o 
   3   5   2      361.09      401.31      8.66 o 
   4   5   2       25.54       26.63      5.02 o 
   5   5   2       50.82       60.85      6.63 o 
   6   5   2       17.41        3.18      7.19 o 
   7   5   2       49.14       52.45      9.03 o 
   8   5   2       84.13       81.11     11.15 o 
   9   5   2       24.71       14.43     10.30 o 
   0   6   2       85.50      125.46      7.62 o 
   1   6   2     2673.30     2558.61     22.49 o 
   2   6   2       16.52        7.21      3.72 o 
   3   6   2       83.87       97.49      5.29 o 
   4   6   2       31.02       31.25      6.95 o 
   5   6   2      709.99      799.28     17.26 o 
   6   6   2      252.38      277.35     12.86 o 
   7   6   2       87.79       87.93     10.96 o 
   8   6   2       64.46       44.52     11.00 o 
   9   6   2       79.96       65.57     12.50 o 
   0   7   2      560.79      571.95     15.06 o 
   1   7   2      334.15      319.14      8.35 o 
   2   7   2       45.93       29.44      4.94 o 
   3   7   2      524.85      520.57     11.66 o 
   4   7   2      224.10      167.44     10.07 o 
   5   7   2      204.03      235.81     11.33 o 
   6   7   2       31.53       67.62      9.82 o 
   7   7   2      251.41      230.49     15.31 o 
   8   7   2      260.31      272.79     16.64 o 
   0   8   2      119.60      111.86     11.33 o 
   1   8   2      882.22      906.21     15.11 o 
   2   8   2       93.58      104.53      7.17 o 
   3   8   2       13.32       37.68      6.98 o 
   4   8   2      453.76      459.98     14.72 o 
   5   8   2      239.57      231.53     13.09 o 
   6   8   2      109.32      138.76     14.29 o 
   7   8   2       15.93       43.65     11.57 o 
   8   8   2       31.94       17.22     12.09 o 
   0   9   2        0.58       17.24      9.19 o 
   1   9   2       21.39        7.15      7.10 o 
   2   9   2      643.13      667.17     22.45 o 
   3   9   2       86.93      113.73     11.61 o 
   4   9   2        5.51       -1.49      8.63 o 
   5   9   2       30.18       30.58      9.92 o 
   6   9   2      103.51       86.29     13.53 o 
   7   9   2       52.94       70.62     15.03 o 
   0  10   2       54.13       68.97     13.31 o 
   1  10   2       45.75       41.41      8.78 o 
   2  10   2      206.41      216.66     12.15 o 
   3  10   2       56.50       53.68      9.36 o 
   4  10   2        8.61      -12.12      9.33 o 
   5  10   2       99.59       77.45     15.42 o 
   6  10   2       28.34       28.82     14.54 o 
   0  11   2      214.71      213.15     19.70 o 
   1  11   2        2.13       10.02      9.62 o 
   2  11   2       12.00       23.34      9.22 o 
   3  11   2       28.84       29.86      9.89 o 
   4  11   2       33.29       26.93     13.74 o 
   0  12   2       17.28       30.70     17.55 o 
   1  12   2        2.52       -3.49     12.47 o 
   2  12   2       18.86       23.96     13.00 o 
   1   0   3     2609.97     2567.47     23.29 o 
   2   0   3     1867.98     2200.04     21.65 o 
   3   0   3     3146.74     3327.60     31.15 o 
   4   0   3      162.99      200.70      7.15 o 
   5   0   3     1486.39     1416.96     23.08 o 
   6   0   3        7.85       -0.71      4.87 o 
   7   0   3      188.14      188.91      9.69 o 
   8   0   3      720.09      673.00     17.89 o 
   9   0   3        3.69       19.46     11.71 o 
  10   0   3       98.93      113.12     19.09 o 
   0   1   3      665.73      564.86      7.25 o 
   1   1   3     3264.93     3173.11     18.40 o 
   2   1   3      347.12      421.00      4.55 o 
   3   1   3      187.40      169.20      3.75 o 
   4   1   3     3059.58     3079.89     21.70 o 
   5   1   3     1322.46     1448.48     13.72 o 
   6   1   3      329.18      317.59      6.85 o 
   7   1   3      327.08      315.27      7.90 o 
   8   1   3      374.00      373.17      9.99 o 
   9   1   3      160.77      150.31      9.78 o 
  10   1   3       35.97       35.46     12.35 o 
   0   2   3    40083.42    37925.24    294.65 o 
   1   2   3    14006.80    13836.31     71.94 o 
   2   2   3     1465.50     1602.68     11.21 o 
   3   2   3     1231.93     1431.51     10.89 o 
   4   2   3     1150.08     1113.44     11.52 o 
   5   2   3      400.13      392.06      6.67 o 
   6   2   3      755.73      832.16     11.02 o 
   7   2   3     1363.53     1335.74     17.46 o 
   8   2   3      462.42      489.20     12.33 o 
   9   2   3      158.07      137.98     11.69 o 
  10   2   3        1.07       -5.89      9.06 o 
   0   3   3     7506.14     6505.47     51.22 o 
   1   3   3     1791.90     1745.77     11.53 o 
   2   3   3      674.75      655.99      6.38 o 
   3   3   3      636.04      600.81      7.37 o 
   4   3   3     2243.06     2472.03     20.23 o 
   5   3   3      433.87      423.12      7.42 o 
   6   3   3      155.32      154.08      5.54 o 
   7   3   3       18.92       20.15      7.14 o 
   8   3   3      311.49      325.59     12.81 o 
   9   3   3      198.29      215.76     20.02 o 
  10   3   3       12.38       18.05     12.20 o 
   0   4   3       74.14       95.56      5.59 o 
   1   4   3      144.08      239.69      4.39 o 
   2   4   3      660.97      692.37      7.24 o 
   3   4   3      913.30      927.75     10.06 o 
   4   4   3      991.06     1168.49     12.47 o 
   5   4   3       62.00       70.39      4.64 o 
   6   4   3      743.32      769.44     15.25 o 
   7   4   3      104.53       93.68      8.73 o 
   8   4   3       14.77       16.75      8.42 o 
   9   4   3       25.19       19.10     10.54 o 
  10   4   3       99.53       76.49     15.10 o 
   0   5   3      604.33      933.38     15.58 o 
   1   5   3      752.55      943.60     10.02 o 
   2   5   3      351.70      414.18      6.85 o 
   3   5   3     1001.37     1092.22     12.58 o 
   4   5   3       48.95       60.40      4.85 o 
   5   5   3       12.77       10.51      5.11 o 
   6   5   3        9.03        5.01      7.55 o 
   7   5   3      559.14      600.32     16.54 o 
   8   5   3      143.40      154.81     13.83 o 
   9   5   3      141.29      154.11     14.70 o 
   0   6   3       67.75       84.07      6.97 o 
   1   6   3       80.52       89.34      4.94 o 
   2   6   3      727.83      866.43     10.46 o 
   3   6   3      117.73       91.35      4.49 o 
   4   6   3      600.24      655.41     13.43 o 
   5   6   3      373.98      414.18     15.94 o 
   6   6   3       25.21       11.79      7.96 o 
   7   6   3      137.64      176.29     12.24 o 
   8   6   3      154.16      182.86     14.24 o 
   9   6   3      110.35      149.21     15.78 o 
   0   7   3      172.19      226.99     10.62 o 
   1   7   3      193.05      199.52      7.23 o 
   2   7   3        8.72       15.52      4.38 o 
   3   7   3      942.97      925.64     14.34 o 
   4   7   3      246.41      275.72     11.66 o 
   5   7   3      117.03      111.92     10.10 o 
   6   7   3      555.32      577.61     16.94 o 
   7   7   3       14.68       18.97      9.87 o 
   8   7   3        2.25        7.09     10.20 o 
   0   8   3       68.86       49.15      9.14 o 
   1   8   3       82.54       76.95      7.03 o 
   2   8   3     1086.79     1054.60     16.77 o 
   3   8   3      290.74      331.11     13.20 o 
   4   8   3      791.11      892.18     18.82 o 
   5   8   3        7.32        0.83      8.71 o 
   6   8   3      216.31      204.94     14.60 o 
   7   8   3       70.45       67.76     13.20 o 
   8   8   3       39.86       40.54     16.24 o 
   0   9   3      656.00      665.42     22.60 o 
   1   9   3       84.75       90.42      8.17 o 
   2   9   3       83.93       75.24      9.24 o 
   3   9   3      234.46      235.86     11.88 o 
   4   9   3       11.01       19.63      9.98 o 
   5   9   3      186.09      182.79     13.61 o 
   6   9   3       16.91        8.93     11.24 o 
   7   9   3       42.84       59.10     14.74 o 
   0  10   3       32.82       30.83     12.23 o 
   1  10   3       21.00       24.89      8.07 o 
   2  10   3       27.07       35.50      9.28 o 
   3  10   3       43.21       26.25      8.97 o 
   4  10   3        4.13        9.47      9.96 o 
   5  10   3       29.05       17.19     12.70 o 
   6  10   3       46.51       53.43     15.40 o 
   0  11   3       13.60       -3.02     13.48 o 
   1  11   3       42.56       56.93     10.73 o 
   2  11   3        5.80       -8.51     10.07 o 
   3  11   3       48.04       55.33     10.81 o 
   4  11   3       95.97      113.57     16.70 o 
   0  12   3       48.68       97.09     21.86 o 
   1  12   3        6.51        7.79     12.79 o 
   2  12   3        0.63        1.41     11.85 o 
   0   0   4       28.09        1.95      1.36 o 
   1   0   4     1001.12     1209.96     11.31 o 
   2   0   4     7130.13     6972.62     58.98 o 
   3   0   4     1669.74     1565.04     18.52 o 
   4   0   4     1170.20     1265.77     17.48 o 
   5   0   4      390.36      493.95     10.73 o 
   6   0   4       13.60        6.67      5.58 o 
   7   0   4       78.92       86.71      8.57 o 
   8   0   4     1047.98     1010.20     22.79 o 
   9   0   4       26.25       34.97     12.20 o 
  10   0   4       46.90       30.45     17.53 o 
   0   1   4     1992.10     2019.52     17.55 o 
   1   1   4    10150.12     9646.27     55.32 o 
   2   1   4    11798.67    11412.24     66.87 o 
   3   1   4      346.98      393.73      6.02 o 
   4   1   4      387.62      466.45      6.48 o 
   5   1   4      146.78      125.63      4.79 o 
   6   1   4       90.49       78.86      4.76 o 
   7   1   4      443.09      491.84      9.22 o 
   8   1   4      332.34      361.67      9.88 o 
   9   1   4       71.90       63.00     11.92 o 
  10   1   4       45.56       57.74     12.40 o 
   0   2   4    23347.71    23550.37    178.53 o 
   1   2   4      342.24      540.11      5.11 o 
   2   2   4     2774.26     2746.97     17.79 o 
   3   2   4     1131.73     1172.71     10.43 o 
   4   2   4      290.37      284.20      5.00 o 
   5   2   4       11.07        8.62      3.18 o 
   6   2   4      386.03      388.50      7.32 o 
   7   2   4      709.06      717.87     11.54 o 
   8   2   4      443.57      477.76     14.29 o 
   9   2   4       83.76       52.38     10.29 o 
  10   2   4       12.96       14.47     10.54 o 
   0   3   4    13253.32    15028.99    112.92 o 
   1   3   4      682.36      721.97      6.92 o 
   2   3   4      678.32      573.35      5.92 o 
   3   3   4      615.84      568.65      7.04 o 
   4   3   4      312.61      294.22      6.71 o 
   5   3   4      957.04      980.05     10.99 o 
   6   3   4      193.32      205.05      5.93 o 
   7   3   4       12.75        7.70      5.82 o 
   8   3   4      559.87      532.40     14.68 o 
   9   3   4       35.53       21.72      9.38 o 
  10   3   4       60.61       82.68     14.84 o 
   0   4   4    14639.09    13621.24    114.44 o 
   1   4   4     1635.86     1601.89     12.18 o 
   2   4   4     1496.76     1744.95     13.49 o 
   3   4   4     1438.88     1381.74     12.99 o 
   4   4   4     1040.83     1067.71     12.54 o 
   5   4   4        3.35       -3.49      3.83 o 
   6   4   4      103.97       75.09      6.62 o 
   7   4   4       46.53       51.06      8.13 o 
   8   4   4      641.15      625.24     17.76 o 
   9   4   4       47.94       44.72     10.03 o 
  10   4   4       43.13       46.56     13.61 o 
   0   5   4     1104.36      825.28     16.99 o 
   1   5   4     1424.29     1693.48     15.36 o 
   2   5   4      273.05      216.58      5.22 o 
   3   5   4     1716.03     1574.90     17.43 o 
   4   5   4       43.44       72.50      5.42 o 
   5   5   4       86.12       72.92      7.25 o 
   6   5   4        4.50        1.06      7.37 o 
   7   5   4       87.04       70.28      9.37 o 
   8   5   4       30.62       47.68      9.80 o 
   9   5   4       51.56       39.61     11.05 o 
   0   6   4     1376.73     1516.40     22.18 o 
   1   6   4       15.43       17.86      3.92 o 
   2   6   4      331.17      339.70      7.18 o 
   3   6   4      326.90      338.62      7.01 o 
   4   6   4      116.62      114.71      7.40 o 
   5   6   4      442.19      417.42     14.15 o 
   6   6   4        6.20        3.82      7.55 o 
   7   6   4        8.55       19.20      8.47 o 
   8   6   4      421.23      467.67     18.81 o 
   9   6   4       26.22       31.48     11.62 o 
   0   7   4      115.46      114.11      9.02 o 
   1   7   4       32.55       41.12      5.36 o 
   2   7   4       93.57       87.70      5.53 o 
   3   7   4      100.04      104.72      6.72 o 
   4   7   4      317.84      322.04     11.81 o 
   5   7   4      256.29      295.88     15.38 o 
   6   7   4      277.10      309.09     14.10 o 
   7   7   4      206.06      203.53     13.83 o 
   8   7   4       16.37       23.39     11.48 o 
   0   8   4        8.30       -4.88      6.68 o 
   1   8   4       95.78      119.62      7.73 o 
   2   8   4      372.96      367.40     10.47 o 
   3   8   4      429.46      464.01     13.52 o 
   4   8   4       81.80       89.88      9.23 o 
   5   8   4      161.34      151.79     11.95 o 
   6   8   4        7.64       14.53      9.04 o 
   7   8   4       49.03       54.62     12.19 o 
   8   8   4       57.81       49.06     14.54 o 
   0   9   4      626.20      664.56     22.88 o 
   1   9   4      486.69      537.93     13.28 o 
   2   9   4      174.40      217.26     11.19 o 
   3   9   4       50.98       50.91      8.83 o 
   4   9   4       67.05       71.61     10.96 o 
   5   9   4       28.33       21.04     10.17 o 
   6   9   4       48.65       47.13     12.55 o 
   7   9   4       83.90       67.76     15.12 o 
   0  10   4        7.70        2.14     11.04 o 
   1  10   4       77.33       75.03      9.52 o 
   2  10   4       92.16       54.63      9.32 o 
   3  10   4        5.50       19.86      8.96 o 
   4  10   4       60.04       59.37     11.45 o 
   5  10   4       11.17        5.57     11.68 o 
   6  10   4       13.66       -6.44     12.97 o 
   0  11   4        0.89        6.60     13.26 o 
   1  11   4        7.77        8.05      9.13 o 
   2  11   4        1.04       -7.49      8.50 o 
   3  11   4       45.40       35.54     11.97 o 
   4  11   4       79.55      128.19     17.52 o 
   0  12   4       16.77       31.39     18.96 o 
   1  12   4       17.69       15.48     12.99 o 
   2  12   4        5.97        0.35     12.02 o 
   1   0   5        9.99       14.48      2.27 o 
   2   0   5    14297.60    13428.29    106.73 o 
   3   0   5      301.16      291.48      6.97 o 
   4   0   5       48.54       47.78      4.80 o 
   5   0   5     1045.15      854.81     15.09 o 
   6   0   5     1308.90     1301.61     25.47 o 
   7   0   5      212.07      175.03      9.28 o 
   8   0   5       18.48       16.63      9.34 o 
   9   0   5      453.05      435.82     21.33 o 
  10   0   5        0.33       15.84     16.44 o 
   0   1   5     3619.72     3712.78     30.36 o 
   1   1   5     2207.85     2169.10     14.19 o 
   2   1   5     1710.90     1610.54     12.56 o 
   3   1   5     3297.39     3242.70     21.78 o 
   4   1   5      462.43      433.11      6.46 o 
   5   1   5      149.67      192.98      5.24 o 
   6   1   5       14.06       18.32      4.13 o 
   7   1   5      598.70      621.25     10.40 o 
   8   1   5      355.04      383.99     11.23 o 
   9   1   5       80.80       85.26      9.25 o 
  10   1   5       89.31       72.56     11.80 o 
   0   2   5     5359.93     5369.46     43.69 o 
   1   2   5     4220.23     4101.27     23.93 o 
   2   2   5      476.09      440.36      5.19 o 
   3   2   5      256.44      269.71      5.16 o 
   4   2   5     1558.40     1665.69     14.08 o 
   5   2   5      478.53      500.54      7.83 o 
   6   2   5      462.40      488.54      8.20 o 
   7   2   5       64.08       62.73      5.87 o 
   8   2   5      972.97     1000.63     16.90 o 
   9   2   5       27.25       18.11      7.55 o 
  10   2   5      238.55      244.28     17.41 o 
   0   3   5      238.28      245.22      7.06 o 
   1   3   5      524.02      472.04      5.69 o 
   2   3   5     2832.13     2575.09     17.47 o 
   3   3   5      143.06      122.32      3.82 o 
   4   3   5     2335.36     2525.67     20.75 o 
   5   3   5      184.45      247.91      5.74 o 
   6   3   5     1159.92     1244.45     14.56 o 
   7   3   5       68.65       58.88      6.57 o 
   8   3   5      125.14      132.27      9.68 o 
   9   3   5       37.33       45.68     10.19 o 
  10   3   5      202.58      190.52     17.70 o 
   0   4   5     1360.08     1018.88     16.50 o 
   1   4   5      433.86      652.86      7.31 o 
   2   4   5     2377.68     2483.54     17.52 o 
   3   4   5      558.73      533.29      7.08 o 
   4   4   5      859.93      852.08     10.45 o 
   5   4   5      160.03      181.50      5.45 o 
   6   4   5       13.02        6.32      5.73 o 
   7   4   5      352.41      341.23     12.25 o 
   8   4   5      186.22      178.07     11.40 o 
   9   4   5      119.18      113.47     14.30 o 
  10   4   5       87.84      100.23     15.42 o 
   0   5   5       17.56        6.73      5.42 o 
   1   5   5     1145.42     1001.67     10.54 o 
   2   5   5      381.42      353.19      6.31 o 
   3   5   5      629.80      628.25      9.63 o 
   4   5   5      216.53      232.63      6.45 o 
   5   5   5       35.91       28.22      5.20 o 
   6   5   5      480.20      472.59     14.39 o 
   7   5   5       66.79       53.75      8.95 o 
   8   5   5       50.71       31.95      9.67 o 
   9   5   5        8.26       27.18     11.21 o 
   0   6   5        1.30        2.01      5.40 o 
   1   6   5     1059.07     1071.94     12.20 o 
   2   6   5       92.48      119.79      6.18 o 
   3   6   5      252.19      204.05      6.19 o 
   4   6   5      242.01      263.56     10.82 o 
   5   6   5      383.02      373.74     13.70 o 
   6   6   5      100.14       96.77     10.13 o 
   7   6   5       78.07       54.51      9.57 o 
   8   6   5        6.32       19.88     10.75 o 
   9   6   5       34.38       36.45     11.73 o 
   0   7   5      330.16      394.82     15.44 o 
   1   7   5      177.73      193.04      6.59 o 
   2   7   5      147.83      175.20      8.42 o 
   3   7   5      291.75      320.81      9.89 o 
   4   7   5      304.85      318.97     11.66 o 
   5   7   5       14.10       14.39      8.24 o 
   6   7   5      142.53      109.71     10.79 o 
   7   7   5      170.72      218.45     15.36 o 
   8   7   5       39.92       62.61     12.48 o 
   0   8   5      121.06      111.50      9.44 o 
   1   8   5      442.49      427.51     11.30 o 
   2   8   5       70.09       65.18      7.07 o 
   3   8   5      127.02      131.48      9.77 o 
   4   8   5      191.20      168.97     11.27 o 
   5   8   5      330.35      402.56     16.94 o 
   6   8   5      101.57      110.95     11.70 o 
   7   8   5       72.80       61.21     12.64 o 
   8   8   5       16.47       10.21     12.35 o 
   0   9   5        2.21       15.40      8.42 o 
   1   9   5       29.83       24.39      6.76 o 
   2   9   5      229.80      230.81     10.70 o 
   3   9   5       39.08       68.04      8.86 o 
   4   9   5       20.98       16.51      9.16 o 
   5   9   5        1.51       10.46     10.25 o 
   6   9   5      106.41       77.85     13.37 o 
   7   9   5        0.41        3.86     12.55 o 
   0  10   5        9.84        8.31     10.80 o 
   1  10   5       61.06       37.43      8.65 o 
   2  10   5       25.31       32.93      8.39 o 
   3  10   5        3.85       -1.67      8.57 o 
   4  10   5      201.86      183.56     14.12 o 
   5  10   5       23.26       22.81     12.64 o 
   6  10   5       38.44       21.33     13.96 o 
   0  11   5        6.89      -10.84     13.20 o 
   1  11   5        4.88       -9.56      8.71 o 
   2  11   5       20.11       26.79      9.85 o 
   3  11   5       64.09      114.28     14.05 o 
   4  11   5       57.90       73.82     16.17 o 
   0  12   5       25.59       50.43     18.91 o 
   1  12   5        6.92        6.40     12.26 o 
   2  12   5       24.64       26.21     12.95 o 
   0   0   6     1445.01     1384.89     19.04 o 
   1   0   6     1132.65     1247.93     13.81 o 
   2   0   6     2679.43     2375.62     23.01 o 
   3   0   6       16.43        8.18      4.17 o 
   4   0   6     5684.55     5845.99     54.92 o 
   5   0   6       84.48       71.08      6.39 o 
   6   0   6      213.26      214.92      9.60 o 
   7   0   6      164.13      183.51     10.06 o 
   8   0   6      114.16      143.82     11.52 o 
   9   0   6        0.95       -6.65      9.34 o 
  10   0   6        0.81       -3.31     13.22 o 
   0   1   6    15218.69    13792.32    108.67 o 
   1   1   6    12966.37    11969.01     71.06 o 
   2   1   6      193.78      193.98      3.93 o 
   3   1   6      309.17      342.35      5.94 o 
   4   1   6      725.38      856.98      9.52 o 
   5   1   6      268.44      257.17      6.00 o 
   6   1   6      392.29      368.71      8.09 o 
   7   1   6       11.58       21.84      5.06 o 
   8   1   6       93.23       85.63      6.60 o 
   9   1   6       41.84       57.31      8.77 o 
  10   1   6       19.85       21.05     11.75 o 
   0   2   6      324.11      341.59      7.32 o 
   1   2   6     2131.59     2217.74     15.38 o 
   2   2   6      319.14      291.18      4.41 o 
   3   2   6      240.28      236.90      5.24 o 
   4   2   6     1729.62     1771.51     17.03 o 
   5   2   6      319.38      330.95      6.54 o 
   6   2   6      307.82      305.42      7.55 o 
   7   2   6      303.01      254.24      8.07 o 
   8   2   6      171.43      181.36      9.60 o 
   9   2   6       53.08       32.44      7.89 o 
  10   2   6        8.71       14.88     10.13 o 
   0   3   6     6079.42     5691.47     52.80 o 
   1   3   6     1199.57      844.27      8.05 o 
   2   3   6     2134.69     2102.25     15.28 o 
   3   3   6      984.52     1030.88     10.06 o 
   4   3   6      159.58      195.99      5.06 o 
   5   3   6      485.36      497.38      8.01 o 
   6   3   6      314.11      349.18      8.52 o 
   7   3   6      294.99      310.31     10.15 o 
   8   3   6      670.97      678.86     16.96 o 
   9   3   6       56.88       61.37     11.28 o 
  10   3   6       39.80       37.96     12.59 o 
   0   4   6     1132.75     1044.76     14.75 o 
   1   4   6     1155.00     1168.04     10.71 o 
   2   4   6       36.91       43.47      3.27 o 
   3   4   6      677.95      788.32      8.88 o 
   4   4   6      541.75      482.75      7.78 o 
   5   4   6      216.64      212.22      6.15 o 
   6   4   6      171.97      175.83      9.16 o 
   7   4   6      194.03      197.44     10.87 o 
   8   4   6       16.02       24.45      7.94 o 
   9   4   6       16.58       12.12     10.11 o 
  10   4   6        5.43        3.60     12.55 o 
   0   5   6     3897.27     4402.86     44.44 o 
   1   5   6      847.76      705.11      8.54 o 
   2   5   6       49.72       36.06      3.46 o 
   3   5   6      628.54      690.88      9.26 o 
   4   5   6      232.60      228.57      6.92 o 
   5   5   6       28.34       21.02      5.76 o 
   6   5   6       52.41       46.15      8.05 o 
   7   5   6       45.27       47.93      8.95 o 
   8   5   6      339.92      306.46     15.05 o 
   9   5   6       60.05       56.18     14.87 o 
   0   6   6       37.28       14.93      5.70 o 
   1   6   6      207.19      193.54      6.36 o 
   2   6   6      255.05      219.01      6.49 o 
   3   6   6      183.46      168.74      5.51 o 
   4   6   6        6.23       -0.26      4.90 o 
   5   6   6       31.25       43.65      8.55 o 
   6   6   6       54.45       56.47      9.14 o 
   7   6   6      211.94      220.31     12.83 o 
   8   6   6        7.94        8.81     10.41 o 
   9   6   6        3.27       -0.95     10.53 o 
   0   7   6      861.99      804.75     17.87 o 
   1   7   6      126.98      126.23      6.22 o 
   2   7   6      114.81      150.87      6.26 o 
   3   7   6      583.97      604.06     13.07 o 
   4   7   6       34.79       29.30      7.51 o 
   5   7   6      341.02      357.97     16.56 o 
   6   7   6       28.15        9.71      8.56 o 
   7   7   6      386.39      376.63     19.99 o 
   8   7   6       72.50       57.00     12.44 o 
   0   8   6       95.68      112.72      9.75 o 
   1   8   6      538.11      598.13     11.88 o 
   2   8   6        1.48        8.06      6.12 o 
   3   8   6      838.33      872.84     18.11 o 
   4   8   6       20.43       21.33      8.98 o 
   5   8   6      311.99      274.83     14.01 o 
   6   8   6       28.62       29.88      9.73 o 
   7   8   6       11.20        2.83     10.98 o 
   8   8   6        0.30        7.42     13.03 o 
   0   9   6       41.34       36.59      9.26 o 
   1   9   6      207.30      202.72      9.37 o 
   2   9   6       47.52       49.35      8.07 o 
   3   9   6      812.85      882.05     19.25 o 
   4   9   6        7.58       26.96      9.39 o 
   5   9   6      280.97      339.41     15.89 o 
   6   9   6        7.06        8.07     10.99 o 
   7   9   6       42.77       30.32     13.47 o 
   0  10   6        8.11       -8.56     10.00 o 
   1  10   6      197.65      201.59     11.74 o 
   2  10   6       10.71      -11.92      7.95 o 
   3  10   6       32.74       16.93      9.50 o 
   4  10   6       37.68       31.07     10.72 o 
   5  10   6      304.89      382.49     20.72 o 
   6  10   6        2.56      -10.12     12.99 o 
   0  11   6       46.11       56.84     15.27 o 
   1  11   6       17.37       10.39      9.26 o 
   2  11   6        1.74       -2.91      9.56 o 
   3  11   6       21.19       -5.21     11.27 o 
   4  11   6        4.32        8.21     13.53 o 
   0  12   6       81.56      100.59     22.25 o 
   1  12   6        6.77        2.07     12.06 o 
   2  12   6        2.34        2.77     13.05 o 
   1   0   7    16395.65    15867.82    129.32 o 
   2   0   7      481.18      570.41      9.54 o 
   3   0   7      472.78      393.91      8.27 o 
   4   0   7       86.20       87.22      5.69 o 
   5   0   7        1.94       -0.40      4.93 o 
   6   0   7      181.66      184.97     10.78 o 
   7   0   7      417.63      380.77     12.90 o 
   8   0   7       31.53        9.37      8.51 o 
   9   0   7        1.00      -14.13      9.42 o 
  10   0   7      198.87      242.08     24.56 o 
   0   1   7     2545.27     2679.99     25.21 o 
   1   1   7     3261.13     3007.89     21.05 o 
   2   1   7     6080.41     5500.79     34.88 o 
   3   1   7      859.92      793.11      9.04 o 
   4   1   7       80.59       80.15      3.82 o 
   5   1   7      509.83      520.46      8.11 o 
   6   1   7       29.73       25.05      4.53 o 
   7   1   7       45.56       45.94      5.80 o 
   8   1   7        0.42       -3.57      5.62 o 
   9   1   7      174.32      162.72     11.14 o 
  10   1   7       61.63       76.94     13.82 o 
   0   2   7     2811.00     3236.49     29.52 o 
   1   2   7      168.86      180.94      4.03 o 
   2   2   7     1876.71     1975.40     14.84 o 
   3   2   7      198.71      217.37      5.24 o 
   4   2   7     3365.54     3350.83     28.64 o 
   5   2   7      212.65      250.94      7.95 o 
   6   2   7       14.80       10.31      4.37 o 
   7   2   7      354.14      381.64     11.66 o 
   8   2   7       52.49       44.10      6.99 o 
   9   2   7       11.17        4.07      7.97 o 
  10   2   7       84.61       87.75     13.70 o 
   0   3   7     3274.89     3596.66     35.79 o 
   1   3   7      180.78      163.16      4.07 o 
   2   3   7      954.39      798.02      8.30 o 
   3   3   7      197.79      207.79      4.68 o 
   4   3   7        4.69       -0.72      3.37 o 
   5   3   7       27.45       18.20      3.85 o 
   6   3   7      150.64      172.44      8.02 o 
   7   3   7      329.36      347.14     10.96 o 
   8   3   7       32.20       34.26      8.25 o 
   9   3   7       19.82       16.77      9.11 o 
  10   3   7       22.41       29.65     12.70 o 
   0   4   7      259.53      278.99      7.97 o 
   1   4   7     3929.97     3676.58     25.96 o 
   2   4   7      445.93      488.49      7.44 o 
   3   4   7       67.47       75.69      4.09 o 
   4   4   7      291.74      314.30      7.27 o 
   5   4   7        5.38       -3.36      4.27 o 
   6   4   7      129.14      117.90      7.86 o 
   7   4   7      523.00      541.36     15.69 o 
   8   4   7      111.65       87.85     12.75 o 
   9   4   7      107.82      100.01     13.47 o 
  10   4   7       50.16       39.99     13.67 o 
   0   5   7       25.45       21.35      5.17 o 
   1   5   7     1477.24     1346.21     12.79 o 
   2   5   7      724.89      759.71     10.81 o 
   3   5   7      580.71      544.65      7.21 o 
   4   5   7      176.31      204.75      6.34 o 
   5   5   7       59.84       52.88      6.33 o 
   6   5   7       74.62       76.84      8.67 o 
   7   5   7      233.48      217.51     12.23 o 
   8   5   7       55.85       50.25      9.84 o 
   9   5   7        1.87      -13.02     10.46 o 
   0   6   7      438.92      379.18     10.79 o 
   1   6   7      703.81      703.75     11.48 o 
   2   6   7       14.40       19.48      3.97 o 
   3   6   7      233.59      243.52      6.55 o 
   4   6   7       47.60       38.59      5.39 o 
   5   6   7      134.82      168.91     11.05 o 
   6   6   7       32.35       25.44      8.61 o 
   7   6   7       93.39      109.62     10.88 o 
   8   6   7      148.25      139.67     13.94 o 
   9   6   7       39.97       28.90     11.67 o 
   0   7   7       41.87       42.05      7.93 o 
   1   7   7       29.69       30.21      4.62 o 
   2   7   7       16.99       17.67      4.77 o 
   3   7   7       99.80      107.86      7.67 o 
   4   7   7      703.49      739.15     16.24 o 
   5   7   7      285.29      294.09     14.77 o 
   6   7   7       59.95       63.59      9.84 o 
   7   7   7        8.10       17.18      9.97 o 
   8   7   7       17.09        9.81     11.21 o 
   0   8   7        7.29       -1.61      7.63 o 
   1   8   7      329.49      352.40      9.67 o 
   2   8   7       83.41       91.51      7.48 o 
   3   8   7       76.51       81.87      8.53 o 
   4   8   7      168.69      175.85     15.14 o 
   5   8   7       16.96       10.94      8.57 o 
   6   8   7       46.27       68.15     11.02 o 
   7   8   7       11.91       23.33     11.62 o 
   8   8   7       48.05       63.41     15.04 o 
   0   9   7      232.25      229.01     13.80 o 
   1   9   7      111.36      125.04      8.35 o 
   2   9   7        4.84       10.94      7.02 o 
   3   9   7       16.99       14.87      8.13 o 
   4   9   7      504.68      549.30     18.00 o 
   5   9   7       27.29       29.95      9.97 o 
   6   9   7        7.84       -6.72     10.19 o 
   7   9   7       20.87       38.51     13.91 o 
   0  10   7       26.78       20.64     10.91 o 
   1  10   7        4.89       -1.00      7.61 o 
   2  10   7      201.48      212.67     12.16 o 
   3  10   7       67.95       75.96     11.19 o 
   4  10   7      252.21      276.94     15.29 o 
   5  10   7        3.41       12.19     12.00 o 
   6  10   7        8.55       -6.68     13.43 o 
   0  11   7        0.14       13.05     12.58 o 
   1  11   7       87.35       93.73     12.72 o 
   2  11   7       22.12       26.69     10.06 o 
   3  11   7       19.45       23.01     11.74 o 
   4  11   7       88.62       76.09     15.77 o 
   0  12   7       11.78       29.82     19.18 o 
   1  12   7        8.46      -10.68     12.71 o 
   0   0   8      927.52     1337.90     21.07 o 
   1   0   8       19.19        9.68      3.52 o 
   2   0   8     4194.58     4235.59     43.34 o 
   3   0   8      855.27      782.44     11.98 o 
   4   0   8     2519.15     3073.86     33.54 o 
   5   0   8       82.08      117.75      6.97 o 
   6   0   8      191.16      174.89      9.50 o 
   7   0   8      345.74      400.93     14.27 o 
   8   0   8        0.83        0.16      7.37 o 
   9   0   8      235.01      313.38     17.04 o 
  10   0   8       71.28       50.75     16.55 o 
   0   1   8      249.48      235.09      6.38 o 
   1   1   8     6585.34     6606.89     44.53 o 
   2   1   8      373.41      380.21      7.14 o 
   3   1   8      505.87      593.03      7.47 o 
   4   1   8     2893.18     3270.33     26.35 o 
   5   1   8      134.45      136.36      4.86 o 
   6   1   8       66.46       64.34      5.17 o 
   7   1   8      127.40      161.53      7.47 o 
   8   1   8      163.61      179.16     10.45 o 
   9   1   8       36.28       49.89      8.75 o 
  10   1   8       92.33       76.68     13.67 o 
   0   2   8    11970.67    12214.15    105.66 o 
   1   2   8      194.78      181.92      4.16 o 
   2   2   8     1726.47     1466.87     12.79 o 
   3   2   8       75.23       93.90      4.34 o 
   4   2   8      627.46      658.12      9.67 o 
   5   2   8      615.80      603.77     10.11 o 
   6   2   8       59.05       42.86      4.86 o 
   7   2   8      116.44      100.76      7.98 o 
   8   2   8      329.37      387.56     11.72 o 
   9   2   8       75.18       67.97      9.31 o 
  10   2   8       28.31       41.40     12.65 o 
   0   3   8     2925.45     2859.30     32.46 o 
   1   3   8      490.41      437.07      6.46 o 
   2   3   8      374.35      363.69      5.97 o 
   3   3   8     1488.00     1599.37     14.85 o 
   4   3   8      311.03      265.79      6.41 o 
   5   3   8      347.91      365.95      7.84 o 
   6   3   8      152.26      190.78      7.84 o 
   7   3   8       27.58       16.31      7.21 o 
   8   3   8       68.43       56.51      8.53 o 
   9   3   8       33.19       40.37     10.03 o 
  10   3   8       15.65       34.40     12.74 o 
   0   4   8     2902.41     3091.90     34.15 o 
   1   4   8     1233.52     1434.72     13.24 o 
   2   4   8     1952.41     2036.37     16.76 o 
   3   4   8      122.49      137.34      4.74 o 
   4   4   8      123.78      124.72      6.08 o 
   5   4   8      192.62      168.03      6.57 o 
   6   4   8      657.58      669.32     14.86 o 
   7   4   8      173.84      170.48     11.20 o 
   8   4   8      768.79      765.81     23.16 o 
   9   4   8       40.15       47.98     12.68 o 
  10   4   8       25.66       36.25     13.62 o 
   0   5   8      469.12      457.63     11.00 o 
   1   5   8      894.05      847.81     10.90 o 
   2   5   8        0.31        1.46      3.34 o 
   3   5   8      218.58      188.44      4.80 o 
   4   5   8      401.33      410.90      7.65 o 
   5   5   8       44.46       41.66      6.41 o 
   6   5   8       40.40       24.63      7.37 o 
   7   5   8       92.60       78.79      9.67 o 
   8   5   8       18.78       12.60      8.68 o 
   9   5   8       45.61       39.75     11.12 o 
   0   6   8     1375.92     1213.40     19.19 o 
   1   6   8       57.36       45.64      4.41 o 
   2   6   8      314.84      349.69      7.56 o 
   3   6   8      113.36      113.86      5.21 o 
   4   6   8      126.01      115.02      6.66 o 
   5   6   8      199.21      201.15     11.35 o 
   6   6   8       44.46       30.52      8.81 o 
   7   6   8       25.59       17.15      8.57 o 
   8   6   8      185.16      156.14     14.48 o 
   9   6   8       38.70       43.66     13.45 o 
   0   7   8      152.62      124.52      9.36 o 
   1   7   8       27.78       31.78      4.95 o 
   2   7   8      148.71      151.64      7.07 o 
   3   7   8       91.69       79.36      7.39 o 
   4   7   8      191.61      249.81     12.70 o 
   5   7   8       84.07      111.96     11.56 o 
   6   7   8       84.86       58.72      9.79 o 
   7   7   8      137.93      137.67     12.99 o 
   8   7   8       24.87       31.98     11.49 o 
   0   8   8      152.58      177.09     11.27 o 
   1   8   8       25.05       29.18      6.96 o 
   2   8   8       29.90       29.70      6.71 o 
   3   8   8      376.54      378.24     12.38 o 
   4   8   8       66.44       37.53      9.15 o 
   5   8   8       12.35        1.70      8.67 o 
   6   8   8       73.36       80.22     12.03 o 
   7   8   8      132.98      138.51     14.65 o 
   8   8   8       25.43        0.41     12.67 o 
   0   9   8      231.50      282.62     15.89 o 
   1   9   8       60.52       92.33      8.21 o 
   2   9   8      213.14      201.93     10.32 o 
   3   9   8       47.20       40.48      9.09 o 
   4   9   8      103.06      118.01     11.81 o 
   5   9   8       17.71        6.60      9.48 o 
   6   9   8       59.75       62.49     12.74 o 
   7   9   8       21.90       -7.59     12.90 o 
   0  10   8       18.46        4.78     11.19 o 
   1  10   8      255.78      303.82     13.73 o 
   2  10   8       85.34       87.98     10.17 o 
   3  10   8      178.60      211.64     14.20 o 
   4  10   8       74.45       69.83     11.36 o 
   5  10   8       86.62      111.65     15.35 o 
   6  10   8       43.07       59.39     15.56 o 
   0  11   8        0.18      -12.99     11.88 o 
   1  11   8       32.42       23.90      9.70 o 
   2  11   8       67.39       82.25     12.15 o 
   3  11   8       40.88       48.14     13.33 o 
   4  11   8      105.26      143.98     18.00 o 
   0  12   8        5.12       11.57     18.25 o 
   1  12   8        6.25       -2.77     13.20 o 
   1   0   9      799.69     1016.86     13.29 o 
   2   0   9      140.22      221.76      7.41 o 
   3   0   9       64.86       32.98      4.46 o 
   4   0   9        2.71       -5.47      4.23 o 
   5   0   9        2.05       -0.66      5.07 o 
   6   0   9      177.17      241.25     10.51 o 
   7   0   9       17.82        6.34      8.37 o 
   8   0   9      159.99      168.09     12.46 o 
   9   0   9       13.13       -4.77      9.36 o 
  10   0   9        3.72        6.75     15.04 o 
   0   1   9      280.84      300.49      7.39 o 
   1   1   9      891.89      871.89      9.46 o 
   2   1   9     1695.58     1814.99     15.20 o 
   3   1   9       97.76      118.27      4.62 o 
   4   1   9      208.20      301.35      7.29 o 
   5   1   9      490.05      573.47      9.61 o 
   6   1   9      478.16      530.36      9.30 o 
   7   1   9        4.58        2.21      5.33 o 
   8   1   9      203.50      243.68      9.24 o 
   9   1   9        7.35        6.80      7.51 o 
  10   1   9       96.97      101.97     12.25 o 
   0   2   9      145.31      103.47      5.56 o 
   1   2   9      858.12      763.65      8.70 o 
   2   2   9      675.12      520.06      6.74 o 
   3   2   9     1324.83     1419.31     14.73 o 
   4   2   9      785.14      792.69     11.14 o 
   5   2   9       91.83      117.99      5.68 o 
   6   2   9       73.28       59.84      5.69 o 
   7   2   9      106.17      116.29      7.41 o 
   8   2   9       14.11       25.63      6.86 o 
   9   2   9      107.56      103.77     10.13 o 
  10   2   9       16.50       15.36     11.50 o 
   0   3   9     2450.84     2220.68     24.93 o 
   1   3   9      918.30     1045.25     10.83 o 
   2   3   9     1816.36     1571.59     14.07 o 
   3   3   9      546.71      543.75      8.14 o 
   4   3   9      298.50      363.10      7.58 o 
   5   3   9      395.38      406.86      8.97 o 
   6   3   9       60.92       51.24      6.12 o 
   7   3   9      216.17      190.99      9.30 o 
   8   3   9      280.41      252.48     12.94 o 
   9   3   9       39.96       47.30     10.18 o 
  10   3   9        1.57        2.83     12.08 o 
   0   4   9       23.37       -5.52      4.19 o 
   1   4   9     1035.69     1067.57     11.20 o 
   2   4   9      619.38      485.17      7.66 o 
   3   4   9      933.93      917.61     10.31 o 
   4   4   9       72.40       85.80      4.90 o 
   5   4   9      246.38      266.80      8.31 o 
   6   4   9      196.51      181.78      9.94 o 
   7   4   9        3.60        1.66      6.52 o 
   8   4   9      267.89      283.52     13.58 o 
   9   4   9       83.58       85.51     14.25 o 
   0   5   9      947.53      828.76     14.98 o 
   1   5   9      792.02      805.92     10.77 o 
   2   5   9     1396.95     1298.74     13.47 o 
   3   5   9      410.95      478.41      7.61 o 
   4   5   9      129.50      156.03      5.53 o 
   5   5   9        7.16        3.62      5.93 o 
   6   5   9      372.15      390.00     13.37 o 
   7   5   9      211.83      199.38     12.02 o 
   8   5   9      102.81      140.50     11.84 o 
   9   5   9        0.22        0.76     10.20 o 
   0   6   9       28.49       34.71      6.74 o 
   1   6   9      172.29      159.72      5.90 o 
   2   6   9      148.80      129.81      5.42 o 
   3   6   9      137.56      136.61      5.33 o 
   4   6   9       15.51       15.98      5.77 o 
   5   6   9       71.87      101.04      9.51 o 
   6   6   9       86.02      100.28     10.38 o 
   7   6   9       80.88      101.17     10.99 o 
   8   6   9       43.22       20.44     10.16 o 
   9   6   9       16.35       19.40     12.90 o 
   0   7   9        3.74       13.34      7.28 o 
   1   7   9       29.63       20.70      4.84 o 
   2   7   9      221.39      215.33      7.84 o 
   3   7   9      185.05      202.58      8.43 o 
   4   7   9      208.45      261.74     11.96 o 
   5   7   9      155.56      145.05     11.18 o 
   6   7   9       32.12       29.61      9.28 o 
   7   7   9       15.08       13.75     10.12 o 
   8   7   9        6.28        1.41     11.74 o 
   0   8   9        3.56       -3.10      8.00 o 
   1   8   9      150.36      155.49      8.10 o 
   2   8   9      117.30      118.54      8.07 o 
   3   8   9       32.98       19.04      7.54 o 
   4   8   9      120.18      130.03     11.40 o 
   5   8   9        3.22       -1.65      8.66 o 
   6   8   9       76.24       67.61     11.56 o 
   7   8   9       75.22       80.78     13.03 o 
   0   9   9      130.88      145.03     12.46 o 
   1   9   9       67.29       54.07      7.61 o 
   2   9   9       19.63       30.56      7.50 o 
   3   9   9       67.65       58.84     10.21 o 
   4   9   9       76.59       54.78     10.23 o 
   5   9   9      172.84      172.58     13.93 o 
   6   9   9        5.93        0.49     11.05 o 
   7   9   9        4.11      -12.00     12.15 o 
   0  10   9        0.03      -10.12     10.85 o 
   1  10   9        8.14       -3.88      7.83 o 
   2  10   9       21.39       31.77      9.14 o 
   3  10   9       70.81       49.54     10.76 o 
   4  10   9      115.16      107.03     13.05 o 
   5  10   9       10.68       14.75     12.79 o 
   0  11   9        6.52        0.46     12.84 o 
   1  11   9       24.23       13.11      9.46 o 
   2  11   9       13.58       -0.35     10.64 o 
   3  11   9        5.70       -1.44     12.10 o 
   4  11   9      174.17      198.97     19.35 o 
   0  12   9       10.59       32.72     19.56 o 
   0   0  10     2163.89     2042.59     29.97 o 
   1   0  10      841.12      683.82     13.38 o 
   2   0  10      270.90      300.66      7.65 o 
   3   0  10        5.87        7.18      4.47 o 
   4   0  10     2389.46     2617.41     29.94 o 
   5   0  10       34.97       30.95      5.71 o 
   6   0  10       15.20       18.08      6.27 o 
   7   0  10       27.25       20.27      9.12 o 
   8   0  10        5.36       15.26      8.48 o 
   9   0  10       51.28       31.85     10.00 o 
  10   0  10       22.75       59.00     16.94 o 
   0   1  10     1335.04     1276.08     16.73 o 
   1   1  10      153.21      141.14      4.49 o 
   2   1  10      127.99      158.17      4.31 o 
   3   1  10     2234.95     2064.28     16.87 o 
   4   1  10      240.69      226.87      6.15 o 
   5   1  10       55.55       63.21      6.29 o 
   6   1  10      195.72      192.95      7.37 o 
   7   1  10       27.89       26.46      5.89 o 
   8   1  10      478.51      460.23     12.17 o 
   9   1  10        4.78       16.63      7.58 o 
  10   1  10       21.58       25.66     10.19 o 
   0   2  10       45.99       65.61      5.59 o 
   1   2  10      268.07      234.70      5.26 o 
   2   2  10       61.21       58.22      3.70 o 
   3   2  10      631.48      475.86      8.47 o 
   4   2  10      125.94      123.07      5.40 o 
   5   2  10      131.12      126.33      6.41 o 
   6   2  10       30.15       42.71      5.81 o 
   7   2  10       51.01       50.93      6.49 o 
   8   2  10       49.00       37.85      7.47 o 
   9   2  10       96.98       98.01     10.41 o 
  10   2  10       57.74       67.10     13.38 o 
   0   3  10     1663.39     1274.54     17.98 o 
   1   3  10      179.25      205.78      5.15 o 
   2   3  10      944.17      814.28     10.36 o 
   3   3  10      722.79      601.37      8.65 o 
   4   3  10       42.11       26.67      4.03 o 
   5   3  10       30.26       38.20      5.11 o 
   6   3  10        2.72        6.87      5.74 o 
   7   3  10      177.38      162.71      9.06 o 
   8   3  10      176.21      190.99     11.19 o 
   9   3  10       38.36       36.97      9.92 o 
  10   3  10        1.94        7.15     12.20 o 
   0   4  10      286.79      343.14      9.45 o 
   1   4  10       23.88       28.32      3.96 o 
   2   4  10      454.20      454.48      7.96 o 
   3   4  10      318.57      267.70      5.96 o 
   4   4  10       11.02        9.36      4.07 o 
   5   4  10       24.61       15.50      5.52 o 
   6   4  10       22.01       15.63      6.46 o 
   7   4  10      103.33      104.66      9.13 o 
   8   4  10       23.74       22.84      8.60 o 
   9   4  10        1.15        2.21     11.21 o 
   0   5  10     3270.80     3204.06     38.75 o 
   1   5  10      116.58      120.79      5.32 o 
   2   5  10      511.92      462.81      8.15 o 
   3   5  10       96.79      116.16      5.01 o 
   4   5  10      452.10      471.03      8.41 o 
   5   5  10      363.53      342.63     12.05 o 
   6   5  10       98.09      109.90      9.15 o 
   7   5  10       30.01       37.66      8.58 o 
   8   5  10      200.68      170.78     15.29 o 
   9   5  10       61.31       53.88     13.98 o 
   0   6  10       16.50       27.48      7.32 o 
   1   6  10      316.81      260.11      7.11 o 
   2   6  10       87.06       92.44      5.27 o 
   3   6  10      111.99      100.97      4.97 o 
   4   6  10      660.73      657.86     13.73 o 
   5   6  10      260.42      224.43     11.63 o 
   6   6  10       71.02       60.18      9.28 o 
   7   6  10      175.98      191.08     12.58 o 
   8   6  10       42.91       36.71     10.72 o 
   9   6  10       41.31       27.26     13.41 o 
   0   7  10      250.95      264.54     12.10 o 
   1   7  10       47.90       31.64      4.75 o 
   2   7  10       37.06       41.36      5.94 o 
   3   7  10      455.92      498.88     11.56 o 
   4   7  10      138.44      135.72      9.64 o 
   5   7  10      124.80      127.70     11.15 o 
   6   7  10       14.19       10.16      8.65 o 
   7   7  10       55.49       41.53     10.87 o 
   8   7  10       47.65       37.67     13.18 o 
   0   8  10       79.54      109.83     10.49 o 
   1   8  10       82.15       88.95      8.47 o 
   2   8  10       57.20       53.44      7.69 o 
   3   8  10       53.66       55.74      8.50 o 
   4   8  10      158.73      130.94     11.47 o 
   5   8  10       55.80       62.68     10.04 o 
   6   8  10        7.07       21.28     10.38 o 
   7   8  10        6.27       12.41     11.12 o 
   0   9  10        0.00        1.21      9.11 o 
   1   9  10       34.56       31.54      6.89 o 
   2   9  10       61.01       42.59      8.13 o 
   3   9  10       87.52       81.12     10.58 o 
   4   9  10       58.73       73.34     10.90 o 
   5   9  10       38.49       52.48     11.80 o 
   6   9  10        2.34        4.56     11.35 o 
   0  10  10        5.50        4.17     11.55 o 
   1  10  10        5.28        4.48      7.58 o 
   2  10  10       47.56       53.82     10.41 o 
   3  10  10       52.23       42.67     10.38 o 
   4  10  10       13.27       -0.20      9.79 o 
   5  10  10       29.86       28.16     13.38 o 
   0  11  10        0.68       -5.18     13.49 o 
   1  11  10       49.37       61.24     10.64 o 
   2  11  10       19.77       14.27     11.70 o 
   3  11  10       11.42      -14.69     11.91 o 
   4  11  10       50.68       41.49     15.10 o 
   1   0  11      426.35      363.43      8.27 o 
   2   0  11     8741.34     8215.10     73.92 o 
   3   0  11      733.11      755.21     12.88 o 
   4   0  11       13.02       10.84      7.21 o 
   5   0  11      253.03      265.38      9.18 o 
   6   0  11      184.68      191.16     10.86 o 
   7   0  11       10.70        9.50      9.16 o 
   8   0  11      208.44      223.09     13.44 o 
   9   0  11        0.81        0.66      9.18 o 
  10   0  11       55.96       83.22     17.46 o 
   0   1  11     1091.64      836.35     13.29 o 
   1   1  11     1009.49     1055.32     11.02 o 
   2   1  11      366.76      436.40      6.72 o 
   3   1  11       40.06       69.89      3.86 o 
   4   1  11     2257.61     2247.64     20.46 o 
   5   1  11        9.60       13.68      4.71 o 
   6   1  11       83.29       64.61      7.20 o 
   7   1  11       48.87       48.34      6.64 o 
   8   1  11      216.94      229.83      9.85 o 
   9   1  11       64.93       72.82      8.98 o 
  10   1  11       44.05       26.49      9.88 o 
   0   2  11      590.48      685.31     12.30 o 
   1   2  11      509.14      630.76      8.28 o 
   2   2  11      242.41      216.75      5.14 o 
   3   2  11      460.60      394.80      7.09 o 
   4   2  11      174.25      162.85      6.31 o 
   5   2  11      104.07      138.10      6.44 o 
   6   2  11      216.42      198.43      7.84 o 
   7   2  11      385.49      382.83     10.47 o 
   8   2  11      166.09      140.00      9.40 o 
   9   2  11      113.93      120.59     10.94 o 
  10   2  11       52.20       71.38     13.61 o 
   0   3  11      290.87      358.81      9.69 o 
   1   3  11      364.15      426.93      7.23 o 
   2   3  11     1312.49     1124.21     12.30 o 
   3   3  11       66.26       98.48      5.56 o 
   4   3  11      315.70      301.07      8.41 o 
   5   3  11       25.87       18.92      5.15 o 
   6   3  11       10.66       14.23      6.16 o 
   7   3  11      333.05      313.41     11.27 o 
   8   3  11       61.59       62.17      9.66 o 
   9   3  11       22.15       12.66      8.93 o 
  10   3  11        5.91       11.99     13.37 o 
   0   4  11      372.16      386.99     10.29 o 
   1   4  11     1346.56     1372.34     14.49 o 
   2   4  11       59.76       68.76      4.58 o 
   3   4  11      593.22      624.60      9.54 o 
   4   4  11      294.77      297.67      7.25 o 
   5   4  11      501.36      577.80     11.98 o 
   6   4  11      313.46      340.07     11.32 o 
   7   4  11      337.71      349.91     13.18 o 
   8   4  11       44.23       46.74      9.55 o 
   9   4  11       68.10       46.09     12.56 o 
   0   5  11      252.14      387.79     15.12 o 
   1   5  11      383.23      447.58      8.44 o 
   2   5  11        4.46        0.87      3.94 o 
   3   5  11       86.27       90.63      5.20 o 
   4   5  11      233.19      229.33      6.59 o 
   5   5  11      123.80      124.55      8.13 o 
   6   5  11      119.62      138.67      9.74 o 
   7   5  11      141.61      173.64     11.52 o 
   8   5  11       13.68       14.56      9.17 o 
   9   5  11       57.87       50.73     14.86 o 
   0   6  11      128.13      174.35     11.32 o 
   1   6  11      825.22      873.94     12.37 o 
   2   6  11      129.24      132.91      6.00 o 
   3   6  11       53.15       64.42      5.30 o 
   4   6  11      228.78      233.94      9.56 o 
   5   6  11        2.03       -1.47      7.38 o 
   6   6  11      188.01      172.85     11.32 o 
   7   6  11       84.22       84.18     10.80 o 
   8   6  11       25.69        4.42     10.46 o 
   0   7  11      188.56      204.67     10.68 o 
   1   7  11      313.55      299.46      8.19 o 
   2   7  11        7.08        2.64      5.17 o 
   3   7  11      100.94      117.02      7.73 o 
   4   7  11      300.97      337.67     14.10 o 
   5   7  11       89.06       82.06      9.94 o 
   6   7  11       70.60       58.37      9.99 o 
   7   7  11       40.28       26.97     11.11 o 
   8   7  11       11.63        9.26     12.31 o 
   0   8  11       47.53       60.26      8.89 o 
   1   8  11       26.64       19.48      5.44 o 
   2   8  11       76.74       78.15      7.98 o 
   3   8  11      337.17      337.16     12.90 o 
   4   8  11      220.49      219.91     13.25 o 
   5   8  11      139.86      146.23     12.12 o 
   6   8  11       69.11       81.49     12.20 o 
   7   8  11        5.40        2.81     10.88 o 
   0   9  11       27.92       43.27     10.59 o 
   1   9  11      100.99       66.88      7.32 o 
   2   9  11        7.11       16.69      7.60 o 
   3   9  11      281.76      298.29     14.45 o 
   4   9  11       48.91       47.70     10.51 o 
   5   9  11       36.36       32.58     11.35 o 
   6   9  11       42.48       29.07     12.26 o 
   0  10  11       49.26       45.20     15.89 o 
   1  10  11      114.09       98.41      9.37 o 
   2  10  11       67.37       68.05     11.14 o 
   3  10  11       29.14       23.57     10.39 o 
   4  10  11       90.59      100.66     13.38 o 
   5  10  11        6.46        3.97     12.89 o 
   0  11  11       31.07       12.75     14.60 o 
   1  11  11       22.33       15.46     11.47 o 
   2  11  11        8.32       10.00     11.48 o 
   3  11  11        1.68        7.99     14.92 o 
   0   0  12    20908.31    20391.44    254.71 o 
   1   0  12     1048.70      784.42     12.46 o 
   2   0  12       65.91       73.60      5.33 o 
   3   0  12     1086.91      870.90     14.64 o 
   4   0  12      730.00      764.22     17.18 o 
   5   0  12        3.23        0.98      5.32 o 
   6   0  12       51.93       69.66      7.73 o 
   7   0  12      130.02      131.41     12.05 o 
   8   0  12      417.51      458.10     22.13 o 
   9   0  12      123.99      103.10     17.40 o 
  10   0  12      245.28      311.37     22.59 o 
   0   1  12     2182.48     2232.38     24.37 o 
   1   1  12     1147.74     1322.38     12.89 o 
   2   1  12      656.87      672.66      9.13 o 
   3   1  12      697.29      619.06      8.32 o 
   4   1  12     1038.58     1078.64     12.89 o 
   5   1  12      274.26      285.42      7.88 o 
   6   1  12       79.68       63.10      5.99 o 
   7   1  12      271.30      270.69     10.04 o 
   8   1  12      334.53      359.35     11.41 o 
   9   1  12       79.33       56.20      9.06 o 
  10   1  12      108.10      169.46     12.61 o 
   0   2  12        3.26       -4.66      6.41 o 
   1   2  12     1201.94      948.80     11.29 o 
   2   2  12      556.47      484.57      8.05 o 
   3   2  12      138.10      172.84      5.59 o 
   4   2  12      147.52      167.49      6.87 o 
   5   2  12      180.19      177.68      7.29 o 
   6   2  12      180.60      191.64      8.05 o 
   7   2  12      237.45      255.58      9.78 o 
   8   2  12       29.09       30.88      7.68 o 
   9   2  12       89.37      104.01     10.67 o 
  10   2  12        2.51       23.15     13.17 o 
   0   3  12       18.79       12.53      5.04 o 
   1   3  12      588.43      557.48      8.56 o 
   2   3  12      579.73      591.65      8.77 o 
   3   3  12      108.08      119.74      5.41 o 
   4   3  12     1518.68     1581.22     19.70 o 
   5   3  12       29.32       19.80      5.36 o 
   6   3  12      509.14      500.34     16.36 o 
   7   3  12      136.03      125.86      8.58 o 
   8   3  12      184.29      170.56     13.42 o 
   9   3  12       11.00        5.35      9.16 o 
   0   4  12     3434.96     3842.01     43.66 o 
   1   4  12      336.69      283.44      6.85 o 
   2   4  12       54.32       47.01      4.40 o 
   3   4  12      706.02      605.35      9.40 o 
   4   4  12       46.80       48.80      5.26 o 
   5   4  12      212.41      229.57      8.99 o 
   6   4  12       31.09       41.57      6.74 o 
   7   4  12      178.17      183.72     10.79 o 
   8   4  12      156.13      163.64     11.89 o 
   9   4  12       11.65        4.66     11.36 o 
   0   5  12      247.79      269.56     10.24 o 
   1   5  12      145.45      148.62      6.13 o 
   2   5  12      115.93      159.46      6.22 o 
   3   5  12      152.30      155.43      6.99 o 
   4   5  12      200.07      171.93      6.58 o 
   5   5  12      194.00      200.57      9.82 o 
   6   5  12       22.95        6.20      7.18 o 
   7   5  12       29.47       28.99      8.60 o 
   8   5  12       77.53       72.40     10.96 o 
   9   5  12        4.83        2.66     12.59 o 
   0   6  12       42.46       37.16      7.35 o 
   1   6  12      813.72      802.09     13.08 o 
   2   6  12      172.94      186.36      7.46 o 
   3   6  12      232.54      241.00      7.53 o 
   4   6  12       77.42       69.20      8.91 o 
   5   6  12       68.84       73.01      9.13 o 
   6   6  12       59.34       76.10      9.54 o 
   7   6  12       46.26       26.76      9.70 o 
   8   6  12      137.65      122.26     13.73 o 
   0   7  12      150.11      150.22     10.30 o 
   1   7  12      197.53      213.64      7.52 o 
   2   7  12      250.28      299.25      8.77 o 
   3   7  12      130.53      136.69      8.68 o 
   4   7  12      571.03      540.45     18.27 o 
   5   7  12       77.81       59.86      9.44 o 
   6   7  12       10.37       -0.14      8.28 o 
   7   7  12       64.42       59.40     11.89 o 
   8   7  12       16.87       21.23     12.11 o 
   0   8  12        1.11       -5.88      7.38 o 
   1   8  12      154.60      143.42      7.40 o 
   2   8  12       61.00       50.83      8.10 o 
   3   8  12       53.28       32.40      8.27 o 
   4   8  12       30.79       28.99      8.83 o 
   5   8  12      118.08      109.28     11.64 o 
   6   8  12        2.28        3.48     10.61 o 
   7   8  12        2.63        5.44     11.62 o 
   0   9  12       42.79       54.60     10.20 o 
   1   9  12      131.32      120.50      9.47 o 
   2   9  12        6.26       -0.17      7.42 o 
   3   9  12        0.21       -1.03      8.75 o 
   4   9  12      112.37      112.54     11.73 o 
   5   9  12       23.29       26.28     11.10 o 
   6   9  12        3.34        5.21     12.01 o 
   0  10  12       22.60       24.21     13.32 o 
   1  10  12      124.78      101.58      9.68 o 
   2  10  12        8.71        7.46      9.68 o 
   3  10  12        2.83        7.98      9.92 o 
   4  10  12       32.62       23.44     12.90 o 
   5  10  12        6.37       -1.67     12.90 o 
   0  11  12       11.36       -7.06     15.42 o 
   1  11  12       13.14        4.81     11.31 o 
   2  11  12        7.31      -16.70     11.13 o 
   3  11  12      130.10      124.57     18.07 o 
   1   0  13       41.75       27.06      5.62 o 
   2   0  13      510.27      413.58      9.11 o 
   3   0  13     3840.18     3781.33     42.13 o 
   4   0  13      167.85      151.19      7.85 o 
   5   0  13      298.91      272.85     10.36 o 
   6   0  13      186.09      213.28     12.70 o 
   7   0  13       28.10       24.13      9.52 o 
   8   0  13       32.30       55.03     10.89 o 
   9   0  13        9.33       23.46     11.38 o 
  10   0  13       25.30       48.87     17.33 o 
   0   1  13       20.03       29.65      6.29 o 
   1   1  13      624.95      585.18      8.93 o 
   2   1  13      134.08      163.78      5.57 o 
   3   1  13      543.76      461.83      8.66 o 
   4   1  13      173.05      140.04      5.44 o 
   5   1  13      318.70      328.24      8.71 o 
   6   1  13      160.36      148.82      7.30 o 
   7   1  13      178.26      176.49      8.93 o 
   8   1  13       69.48       67.37      7.97 o 
   9   1  13       58.50       69.09      9.14 o 
  10   1  13      146.58      204.86     14.82 o 
   0   2  13      976.36     1107.60     17.60 o 
   1   2  13      697.87      830.72     12.05 o 
   2   2  13      335.23      267.93      7.04 o 
   3   2  13      560.87      489.85      8.62 o 
   4   2  13       23.14       24.95      5.02 o 
   5   2  13        4.56       -2.01      4.65 o 
   6   2  13      104.40      104.93      7.16 o 
   7   2  13       37.81       33.04      7.02 o 
   8   2  13       85.74       78.15      8.84 o 
   9   2  13       19.74       21.13      9.35 o 
  10   2  13        9.09       -8.59     12.63 o 
   0   3  13       10.29        0.66      5.31 o 
   1   3  13      908.95      848.40     10.84 o 
   2   3  13      198.62      193.07      5.71 o 
   3   3  13       60.04       78.48      4.94 o 
   4   3  13       71.88      100.07      5.92 o 
   5   3  13       12.80       11.04      4.78 o 
   6   3  13       24.64       31.85      6.02 o 
   7   3  13       68.09       52.76      7.10 o 
   8   3  13       19.40       16.67      8.42 o 
   9   3  13       13.93       15.07     10.09 o 
   0   4  13      172.53      138.81     11.60 o 
   1   4  13      395.27      358.79      7.60 o 
   2   4  13       45.86       69.05      5.15 o 
   3   4  13      101.88      113.91      5.52 o 
   4   4  13      425.86      494.51     10.19 o 
   5   4  13      201.81      224.36      9.87 o 
   6   4  13      187.45      182.56      9.61 o 
   7   4  13       76.90       68.16      8.80 o 
   8   4  13        1.45       20.95      9.57 o 
   9   4  13       53.21       27.22     11.99 o 
   0   5  13       28.92       44.30      7.09 o 
   1   5  13       41.02       88.63      5.45 o 
   2   5  13      415.84      391.73      8.48 o 
   3   5  13      195.10      212.01      7.62 o 
   4   5  13      137.84      143.49      7.22 o 
   5   5  13       66.31       85.91      8.11 o 
   6   5  13      231.50      207.46     10.95 o 
   7   5  13      110.49       87.97      9.90 o 
   8   5  13       22.21       24.64     10.76 o 
   9   5  13       43.90       43.52     15.65 o 
   0   6  13      281.50      240.18     11.27 o 
   1   6  13      133.74      122.19      6.72 o 
   2   6  13      110.14      122.72      6.65 o 
   3   6  13       69.46       76.91      6.01 o 
   4   6  13       96.22      101.03      8.11 o 
   5   6  13        7.57        9.63      7.42 o 
   6   6  13       10.88       11.29      8.51 o 
   7   6  13       23.61       20.19     11.36 o 
   8   6  13       35.60       33.37     11.28 o 
   0   7  13      413.68      388.57     13.45 o 
   1   7  13      142.88      143.41      7.23 o 
   2   7  13      100.14      116.20      6.94 o 
   3   7  13      253.14      247.40      9.96 o 
   4   7  13      264.35      245.68     11.62 o 
   5   7  13        0.15        2.34      8.04 o 
   6   7  13       21.05       22.52      9.48 o 
   7   7  13       91.28       66.20     12.33 o 
   8   7  13       54.84       52.14     13.07 o 
   0   8  13      276.12      297.51     12.39 o 
   1   8  13       69.29       65.36      6.54 o 
   2   8  13       16.11       10.67      6.62 o 
   3   8  13      102.96       95.01     10.87 o 
   4   8  13      273.00      263.63     13.38 o 
   5   8  13       15.08       -2.98      8.82 o 
   6   8  13      129.10      129.42     14.33 o 
   7   8  13        0.92      -16.48     10.99 o 
   0   9  13      408.57      391.82     16.01 o 
   1   9  13       45.57       51.61      8.05 o 
   2   9  13      184.76      223.06     12.39 o 
   3   9  13       21.34       15.74      9.27 o 
   4   9  13       84.10      110.75     12.36 o 
   5   9  13       66.15       55.91     12.62 o 
   6   9  13       81.69       91.56     15.02 o 
   0  10  13       30.45       16.02     13.37 o 
   1  10  13       34.02       11.03      8.79 o 
   2  10  13       68.12       51.55     11.03 o 
   3  10  13        0.25        1.91     10.58 o 
   4  10  13       22.40       -6.35     12.01 o 
   5  10  13       12.01       14.53     13.41 o 
   0  11  13        1.69      -15.27     18.80 o 
   1  11  13       30.98       18.22     13.19 o 
   2  11  13        8.84       10.36     11.80 o 
   3  11  13        4.19       11.60     13.82 o 
   0   0  14      122.94      133.16      9.75 o 
   1   0  14     6216.35     6067.37     57.20 o 
   2   0  14       58.45       77.53      6.42 o 
   3   0  14      292.21      310.74      9.76 o 
   4   0  14      158.29      142.32      8.04 o 
   5   0  14        0.15        1.95      6.16 o 
   6   0  14       70.35       60.64     10.14 o 
   7   0  14       46.44       40.36     10.21 o 
   8   0  14        0.05        8.92      9.62 o 
   9   0  14      226.84      224.87     20.83 o 
  10   0  14       93.20       79.98     20.80 o 
   0   1  14     8759.33     9468.17     88.65 o 
   1   1  14     1199.29     1224.87     13.60 o 
   2   1  14     1438.86     1330.65     14.64 o 
   3   1  14      600.62      624.07      8.99 o 
   4   1  14      727.20      814.18     10.95 o 
   5   1  14       22.57       26.89      4.67 o 
   6   1  14      210.96      202.77      7.95 o 
   7   1  14      140.49      125.36      8.09 o 
   8   1  14      344.04      332.09     12.49 o 
   9   1  14        1.16        7.92      8.33 o 
  10   1  14       14.58        7.69     10.98 o 
   0   2  14      961.11      958.64     16.57 o 
   1   2  14      260.31      211.84      6.53 o 
   2   2  14     1975.00     2012.23     20.20 o 
   3   2  14      836.80      753.94     12.44 o 
   4   2  14     1288.50     1230.15     18.70 o 
   5   2  14      231.91      273.46      8.59 o 
   6   2  14       30.07       39.60      6.20 o 
   7   2  14       34.91       10.02      6.93 o 
   8   2  14      114.65      111.49      9.80 o 
   9   2  14       87.74       59.15     10.26 o 
   0   3  14       69.48       53.60      6.47 o 
   1   3  14      538.27      450.16      8.16 o 
   2   3  14      201.06      228.42      6.19 o 
   3   3  14       41.89       56.76      4.53 o 
   4   3  14       48.40       46.25      5.21 o 
   5   3  14       78.00       92.80      6.90 o 
   6   3  14       10.37       16.01      6.15 o 
   7   3  14      180.12      170.11     10.37 o 
   8   3  14       38.65       26.67     10.49 o 
   9   3  14       42.59       26.19     10.14 o 
   0   4  14      478.87      516.52     14.03 o 
   1   4  14      585.97      545.68      9.69 o 
   2   4  14       15.09        8.10      4.11 o 
   3   4  14      287.62      320.85      8.74 o 
   4   4  14      355.10      376.18      9.29 o 
   5   4  14      135.28      120.17      7.45 o 
   6   4  14      191.39      172.34      9.48 o 
   7   4  14       10.04        0.60      7.46 o 
   8   4  14       22.29       15.40     10.44 o 
   9   4  14        0.91       -9.20     10.81 o 
   0   5  14      848.31      678.57     17.89 o 
   1   5  14      351.09      408.09      9.26 o 
   2   5  14       25.89       26.25      5.03 o 
   3   5  14      532.98      484.61      9.48 o 
   4   5  14      127.04      113.76      7.05 o 
   5   5  14      219.18      237.60     10.29 o 
   6   5  14      185.72      201.42     11.39 o 
   7   5  14      128.25      146.02     12.39 o 
   8   5  14       72.53       72.39     12.10 o 
   9   5  14       16.22       15.80     12.63 o 
   0   6  14      365.94      368.48     13.13 o 
   1   6  14       66.81       69.64      6.24 o 
   2   6  14      324.60      311.39      9.02 o 
   3   6  14      116.70      120.73      7.15 o 
   4   6  14      273.55      261.66     10.75 o 
   5   6  14       51.56       66.68      8.51 o 
   6   6  14        2.09       -1.83      8.36 o 
   7   6  14       16.35        3.91     13.20 o 
   8   6  14      102.21       96.18     15.32 o 
   0   7  14      221.91      249.06     12.01 o 
   1   7  14      117.24      100.19      6.97 o 
   2   7  14       54.39       48.43      5.85 o 
   3   7  14      686.74      705.79     15.26 o 
   4   7  14       12.66        8.77      7.67 o 
   5   7  14       11.30       -1.46      8.26 o 
   6   7  14       92.91       81.61     11.59 o 
   7   7  14       89.50       84.25     12.10 o 
   8   7  14        5.63       15.38     12.30 o 
   0   8  14       17.99       23.62      8.04 o 
   1   8  14       60.25       45.30      6.47 o 
   2   8  14      141.43      153.88      9.28 o 
   3   8  14       13.45       18.60      7.93 o 
   4   8  14      111.47      115.17     11.47 o 
   5   8  14       64.22       69.23     10.84 o 
   6   8  14       28.27       18.77     10.90 o 
   7   8  14       25.57       31.74     12.52 o 
   0   9  14       41.91       37.47      9.36 o 
   1   9  14       75.29       98.57     10.21 o 
   2   9  14       70.20       64.93      9.44 o 
   3   9  14       14.83        9.05      9.11 o 
   4   9  14       48.61       41.03     10.69 o 
   5   9  14       13.45        5.49     11.34 o 
   6   9  14       19.60       33.91     13.43 o 
   0  10  14        0.00        1.54     12.33 o 
   1  10  14       76.68       43.30      9.25 o 
   2  10  14        7.43        3.01      9.71 o 
   3  10  14       13.17       -8.02     10.87 o 
   4  10  14        5.95       -1.77     12.42 o 
   0  11  14       16.39       19.48     17.86 o 
   1  11  14       26.10       32.44     14.12 o 
   2  11  14       32.12       12.28     13.01 o 
   1   0  15      271.57      373.87     10.17 o 
   2   0  15     2557.77     2658.49     30.88 o 
   3   0  15      662.59      686.73     14.13 o 
   4   0  15       17.66       14.64      5.95 o 
   5   0  15        0.46       -4.92      6.12 o 
   6   0  15      307.81      377.30     15.85 o 
   7   0  15      204.18      187.67     13.63 o 
   8   0  15       14.52        4.07      9.91 o 
   9   0  15       24.70       40.15     13.05 o 
  10   0  15       12.16       -1.46     15.91 o 
   0   1  15     2037.55     1999.22     28.49 o 
   1   1  15     1419.24     1423.11     16.07 o 
   2   1  15      828.13      896.73     12.37 o 
   3   1  15       96.39      108.45      5.55 o 
   4   1  15     1623.83     1654.29     17.36 o 
   5   1  15      457.32      477.26     11.41 o 
   6   1  15       42.06       47.23      6.20 o 
   7   1  15      644.56      635.00     14.53 o 
   8   1  15       22.33        7.23      7.30 o 
   9   1  15       40.21       35.27      8.99 o 
   0   2  15      775.43      794.93     15.84 o 
   1   2  15     1900.93     1773.26     18.95 o 
   2   2  15      647.31      695.12     12.02 o 
   3   2  15      724.86      766.05     12.47 o 
   4   2  15      286.08      252.31      7.87 o 
   5   2  15      739.29      692.59     13.38 o 
   6   2  15      149.88      157.26      8.37 o 
   7   2  15       50.51       24.72      7.48 o 
   8   2  15      193.07      195.63     11.76 o 
   9   2  15       95.82      102.68     12.50 o 
   0   3  15       11.50       -2.85      5.31 o 
   1   3  15      369.07      360.14      7.63 o 
   2   3  15      354.96      284.11      7.19 o 
   3   3  15      263.62      351.83      7.71 o 
   4   3  15      117.48      120.56      6.80 o 
   5   3  15      139.94      148.13      8.06 o 
   6   3  15       94.60       74.22      7.54 o 
   7   3  15       62.78       66.21      8.71 o 
   8   3  15      137.68      139.23     15.88 o 
   9   3  15        6.67       22.40     10.03 o 
   0   4  15      415.52      390.30     13.06 o 
   1   4  15       95.94      107.19      5.78 o 
   2   4  15      578.45      537.13      9.79 o 
   3   4  15      162.40      185.44      6.66 o 
   4   4  15       14.79       12.29      4.92 o 
   5   4  15       20.17       10.01      5.60 o 
   6   4  15        1.35        6.52      6.73 o 
   7   4  15       10.99        8.59      7.60 o 
   8   4  15       13.36       12.70     10.66 o 
   9   4  15       12.86       26.93     12.82 o 
   0   5  15      344.01      344.69     12.24 o 
   1   5  15      127.29      125.21      6.50 o 
   2   5  15      247.22      239.69      7.73 o 
   3   5  15      367.71      358.61      9.36 o 
   4   5  15       41.38       41.51      6.94 o 
   5   5  15       77.99       96.45      8.78 o 
   6   5  15        6.12       16.76      7.65 o 
   7   5  15        4.37        6.84      7.94 o 
   8   5  15       18.38       20.42     11.69 o 
   0   6  15      131.74      115.77     10.33 o 
   1   6  15      309.92      315.03      8.91 o 
   2   6  15      187.31      191.73      7.77 o 
   3   6  15       19.02       21.93      5.88 o 
   4   6  15      634.07      661.04     17.13 o 
   5   6  15       15.80       15.57      7.43 o 
   6   6  15       48.49       42.83      9.39 o 
   7   6  15      125.17      133.47     14.64 o 
   8   6  15       58.86       57.83     12.97 o 
   0   7  15      884.97      858.66     20.21 o 
   1   7  15       41.59       40.27      6.41 o 
   2   7  15      105.86       98.17      9.01 o 
   3   7  15      338.76      423.43     12.63 o 
   4   7  15      374.69      378.59     14.15 o 
   5   7  15       36.43       31.33      9.36 o 
   6   7  15       55.32       50.93     10.88 o 
   7   7  15       16.79       25.65     11.52 o 
   0   8  15        4.11        1.24      7.68 o 
   1   8  15      149.10      160.30      8.18 o 
   2   8  15      335.34      293.38     11.25 o 
   3   8  15       87.99       76.58      9.70 o 
   4   8  15      379.01      394.99     15.93 o 
   5   8  15      220.87      177.01     14.20 o 
   6   8  15       98.03       95.43     13.58 o 
   7   8  15       31.00       51.27     13.24 o 
   0   9  15       13.90       15.29      8.86 o 
   1   9  15      104.68      126.16      9.64 o 
   2   9  15       91.64      111.56     10.87 o 
   3   9  15       14.45       17.68      9.31 o 
   4   9  15       28.57       45.91     10.95 o 
   5   9  15       20.76        0.54     11.54 o 
   6   9  15        6.10       13.52     13.29 o 
   0  10  15       61.26       78.24     17.83 o 
   1  10  15        3.52        4.34      9.72 o 
   2  10  15       60.65      118.17     13.24 o 
   3  10  15       51.20       43.76     13.22 o 
   4  10  15       13.93        0.92     12.72 o 
   0  11  15      194.12      187.59     32.49 o 
   1  11  15       10.72        7.71     14.26 o 
   2  11  15       14.14       23.70     14.47 o 
   0   0  16     7632.59     7430.00    123.57 o 
   1   0  16     1102.70     1237.14     19.11 o 
   2   0  16     1076.29     1278.41     18.88 o 
   3   0  16        8.49       17.10      5.66 o 
   4   0  16       46.50       48.68      6.99 o 
   5   0  16      130.09      138.45      9.73 o 
   6   0  16      209.73      209.09     13.18 o 
   7   0  16        0.69        2.48      9.42 o 
   8   0  16      631.16      678.90     26.40 o 
   9   0  16       33.12       32.11     13.60 o 
   0   1  16       98.62      110.00     14.64 o 
   1   1  16      373.18      329.91      7.94 o 
   2   1  16      149.91      151.27      6.21 o 
   3   1  16      155.89      147.91      6.25 o 
   4   1  16      198.79      213.73      6.60 o 
   5   1  16       35.26       32.58      5.98 o 
   6   1  16      167.79      143.93      8.30 o 
   7   1  16       55.99       39.60      7.47 o 
   8   1  16        2.79        8.48      7.45 o 
   9   1  16       13.57        6.53      8.78 o 
   0   2  16       53.08       47.49      6.51 o 
   1   2  16      220.14      303.06      7.69 o 
   2   2  16      253.22      321.36      8.81 o 
   3   2  16       93.79       97.31      6.17 o 
   4   2  16       10.79        3.90      4.91 o 
   5   2  16      115.98      121.13      7.60 o 
   6   2  16       85.24       60.75      7.12 o 
   7   2  16      433.12      416.96     13.98 o 
   8   2  16       88.88       68.16      9.59 o 
   9   2  16       25.40       14.33     10.56 o 
   0   3  16      141.41      120.29      8.78 o 
   1   3  16       58.65       53.13      5.16 o 
   2   3  16      181.87      152.29      6.51 o 
   3   3  16      291.58      335.26      7.97 o 
   4   3  16      412.67      386.11      9.86 o 
   5   3  16      163.34      176.33      8.68 o 
   6   3  16       75.56       71.80      7.89 o 
   7   3  16       26.68       37.64      8.60 o 
   8   3  16      103.75      136.07     12.00 o 
   9   3  16       11.49       14.48     10.81 o 
   0   4  16      417.79      400.53     13.12 o 
   1   4  16      989.07      974.77     13.24 o 
   2   4  16       36.85       41.10      5.26 o 
   3   4  16      300.01      288.85      7.85 o 
   4   4  16      226.25      173.54      8.79 o 
   5   4  16       33.43       26.92      5.79 o 
   6   4  16        3.78       -0.90      6.77 o 
   7   4  16       24.39       48.01      9.39 o 
   8   4  16       11.80        6.56     11.25 o 
   9   4  16       35.76       32.03     13.40 o 
   0   5  16        3.84       19.14      7.98 o 
   1   5  16      235.32      200.69      7.42 o 
   2   5  16       47.60       37.06      4.93 o 
   3   5  16      353.43      363.54     10.05 o 
   4   5  16     1573.18     1580.56     21.65 o 
   5   5  16      144.77      145.78      9.68 o 
   6   5  16       52.85       47.27      8.52 o 
   7   5  16       23.11       27.09      9.01 o 
   8   5  16        0.12      -10.29     10.82 o 
   0   6  16      128.26      134.22     10.44 o 
   1   6  16       72.81       72.95      6.69 o 
   2   6  16      494.01      477.26     10.59 o 
   3   6  16       89.69       82.58      8.17 o 
   4   6  16       67.96       62.74      8.41 o 
   5   6  16      158.97      162.32     10.73 o 
   6   6  16       98.11       90.45     10.66 o 
   7   6  16       15.06       12.35      9.96 o 
   8   6  16       20.50       18.95     12.79 o 
   0   7  16        3.86        0.36      7.37 o 
   1   7  16       69.88       70.46      6.83 o 
   2   7  16       36.62       30.17      6.44 o 
   3   7  16       52.32       48.50      8.37 o 
   4   7  16      232.83      211.72     11.96 o 
   5   7  16      222.82      276.33     15.89 o 
   6   7  16       16.70       26.36     10.42 o 
   7   7  16       14.68       16.47     11.21 o 
   0   8  16       41.13       34.54      9.29 o 
   1   8  16      173.90      165.88      8.12 o 
   2   8  16       75.54       64.24      8.41 o 
   3   8  16      117.01      109.28     10.61 o 
   4   8  16       40.66       35.25      9.69 o 
   5   8  16       80.05       57.79     11.38 o 
   6   8  16       26.19       47.65     12.15 o 
   0   9  16       27.30       38.49     10.63 o 
   1   9  16       75.72       70.86      8.71 o 
   2   9  16      138.97      131.22     11.04 o 
   3   9  16      163.35      165.82     12.81 o 
   4   9  16       12.56       13.67     10.81 o 
   5   9  16        6.24       13.92     12.40 o 
   0  10  16        6.63       14.68     13.31 o 
   1  10  16       12.86       19.84     10.55 o 
   2  10  16       61.55       53.91     12.21 o 
   3  10  16       10.55       15.72     12.89 o 
   4  10  16       21.23       16.21     13.55 o 
   0  11  16       30.40       34.80     20.86 o 
   1  11  16        3.23       -3.30     13.73 o 
   1   0  17        7.56       13.24      5.56 o 
   2   0  17      919.27     1178.96     21.47 o 
   3   0  17       28.56       37.08      5.97 o 
   4   0  17        5.20       -0.69      5.97 o 
   5   0  17      709.97      748.83     26.49 o 
   6   0  17        1.53       25.29      9.78 o 
   7   0  17      424.23      460.25     19.97 o 
   8   0  17      150.08      107.00     14.58 o 
   9   0  17      155.49      174.19     20.60 o 
   0   1  17     3548.23     3913.08     49.77 o 
   1   1  17     1088.31     1153.81     15.64 o 
   2   1  17     1392.42     1360.26     16.13 o 
   3   1  17      181.98      203.67      7.13 o 
   4   1  17      672.47      719.69     12.15 o 
   5   1  17      212.50      209.80      8.27 o 
   6   1  17      152.79      162.55      9.64 o 
   7   1  17      230.76      252.08     10.58 o 
   8   1  17      267.18      266.26     13.26 o 
   9   1  17      225.71      215.41     14.76 o 
   0   2  17       59.92       28.43      5.66 o 
   1   2  17      253.63      269.09      8.01 o 
   2   2  17      880.75      910.40     14.04 o 
   3   2  17       23.84       11.81      5.23 o 
   4   2  17      434.49      500.52     11.10 o 
   5   2  17      171.04      226.69      9.74 o 
   6   2  17      278.83      287.57     10.37 o 
   7   2  17      135.66      142.79     10.95 o 
   8   2  17       42.97       31.78      9.17 o 
   9   2  17       13.24       31.02     12.17 o 
   0   3  17     1300.32     1208.90     21.44 o 
   1   3  17       52.64       34.42      6.35 o 
   2   3  17      523.39      513.88     10.04 o 
   3   3  17      182.93      181.44      7.16 o 
   4   3  17      194.63      172.44      7.30 o 
   5   3  17       29.99       21.59      6.48 o 
   6   3  17       65.75       70.91      7.16 o 
   7   3  17       93.41       95.95     10.34 o 
   8   3  17       46.12       39.99     14.92 o 
   9   3  17       18.12        7.09     12.11 o 
   0   4  17      614.08      584.77     20.24 o 
   1   4  17      139.31      150.54      6.60 o 
   2   4  17      194.89      247.36      7.65 o 
   3   4  17      421.04      408.38      9.49 o 
   4   4  17       35.93       42.60      6.69 o 
   5   4  17      236.54      226.58     10.55 o 
   6   4  17      111.67      105.33      8.59 o 
   7   4  17       11.04        0.77      8.28 o 
   8   4  17       14.81       15.12     11.81 o 
   9   4  17       36.84       43.34     13.98 o 
   0   5  17       28.92       22.89      7.74 o 
   1   5  17      580.44      591.57     11.19 o 
   2   5  17       29.69       14.74      5.33 o 
   3   5  17      288.05      292.89      9.36 o 
   4   5  17      126.21      128.54      8.22 o 
   5   5  17      177.32      198.00     10.57 o 
   6   5  17       62.55       62.86      8.91 o 
   7   5  17       77.29       61.13     10.78 o 
   8   5  17       51.04       42.75     12.77 o 
   0   6  17        0.27      -11.30      7.53 o 
   1   6  17      117.87      127.98      7.69 o 
   2   6  17       26.61       41.39      6.42 o 
   3   6  17      673.14      700.85     14.58 o 
   4   6  17       44.38       61.35      8.35 o 
   5   6  17      377.30      401.28     14.23 o 
   6   6  17      226.90      183.17     12.61 o 
   7   6  17      106.81      109.62     12.80 o 
   8   6  17        6.12       -4.19     11.64 o 
   0   7  17       13.22       26.57      8.90 o 
   1   7  17       68.50       59.04      6.64 o 
   2   7  17       85.63       88.95      7.96 o 
   3   7  17      133.59      181.93     10.55 o 
   4   7  17      622.36      649.54     17.74 o 
   5   7  17      377.97      377.39     16.32 o 
   6   7  17       23.48       25.81     10.61 o 
   7   7  17       27.03       39.46     11.69 o 
   0   8  17      101.31       75.27     10.80 o 
   1   8  17      511.16      538.24     12.61 o 
   2   8  17       15.82        7.64      7.48 o 
   3   8  17      153.99      148.21     11.38 o 
   4   8  17       24.84       15.41      9.34 o 
   5   8  17        2.45       11.17     10.21 o 
   6   8  17       11.34        7.78     10.60 o 
   0   9  17       16.56       15.39     10.22 o 
   1   9  17      235.54      221.26     11.70 o 
   2   9  17      163.15      198.53     14.42 o 
   3   9  17      115.39      123.87     12.46 o 
   4   9  17       40.31       28.68     11.38 o 
   5   9  17        0.08       -4.61     11.74 o 
   0  10  17       35.11       42.06     18.68 o 
   1  10  17       62.69       62.26     12.76 o 
   2  10  17        3.50        0.81     10.93 o 
   3  10  17       51.00       55.12     14.66 o 
   4  10  17        0.92       -5.80     12.85 o 
   0  11  17       32.82       12.34     40.65 o 
   0   0  18      147.34      190.00     13.11 o 
   1   0  18       33.64       30.18      6.20 o 
   2   0  18       93.69       75.24     11.76 o 
   3   0  18     1118.29      974.37     18.39 o 
   4   0  18      402.30      400.50     13.40 o 
   5   0  18       96.64      112.52     10.55 o 
   6   0  18       48.83       68.94     11.19 o 
   7   0  18       23.42       25.53     10.86 o 
   8   0  18       83.39       39.25     12.96 o 
   9   0  18        2.05      -11.08     12.11 o 
   0   1  18       41.33       52.00      7.52 o 
   1   1  18       16.68       28.56      5.08 o 
   2   1  18      503.12      458.14     10.28 o 
   3   1  18       55.84       39.58      5.32 o 
   4   1  18      396.00      395.08      9.25 o 
   5   1  18       20.94       21.34      6.42 o 
   6   1  18       76.83       65.10      8.12 o 
   7   1  18       47.32       27.11      8.01 o 
   8   1  18      111.73      113.38     10.89 o 
   9   1  18       52.44       50.59     11.49 o 
   0   2  18       32.06       23.38      5.85 o 
   1   2  18      258.13      298.66      8.16 o 
   2   2  18      301.41      275.01      8.67 o 
   3   2  18      486.87      517.03     11.14 o 
   4   2  18      106.44       81.64      7.43 o 
   5   2  18      277.96      246.12     10.26 o 
   6   2  18      201.87      207.83     11.12 o 
   7   2  18      260.29      251.08     12.22 o 
   8   2  18       50.83       42.34      9.45 o 
   9   2  18       31.22       42.87     12.54 o 
   0   3  18     2735.53     2618.34     35.64 o 
   1   3  18      427.58      452.23     10.41 o 
   2   3  18       28.75       57.71      5.85 o 
   3   3  18      843.14      867.94     14.25 o 
   4   3  18      378.61      332.51     11.54 o 
   5   3  18      320.51      317.86     11.53 o 
   6   3  18       30.06       30.96      6.84 o 
   7   3  18      266.16      283.12     13.53 o 
   8   3  18       24.41        5.59      9.92 o 
   9   3  18       29.58       20.38     12.53 o 
   0   4  18      220.27      249.09     15.43 o 
   1   4  18       31.74       29.35      5.33 o 
   2   4  18       87.56       85.82      6.47 o 
   3   4  18        7.97        8.94      5.64 o 
   4   4  18      506.76      514.34     12.33 o 
   5   4  18      219.36      240.94     12.35 o 
   6   4  18       72.28       56.14      7.46 o 
   7   4  18       81.05       73.46     10.83 o 
   8   4  18        5.31       11.87     11.59 o 
   0   5  18      210.55      189.85     10.79 o 
   1   5  18       33.70       35.17      5.86 o 
   2   5  18      561.02      577.96     13.77 o 
   3   5  18      150.40      153.25      8.29 o 
   4   5  18      233.13      258.27     10.80 o 
   5   5  18        6.09       14.32      7.35 o 
   6   5  18      134.74      108.93     10.82 o 
   7   5  18       78.03       69.75     11.67 o 
   8   5  18        5.47        5.79     12.01 o 
   0   6  18       32.45       33.90      8.74 o 
   1   6  18      210.77      232.16      9.41 o 
   2   6  18        7.12       12.09      5.89 o 
   3   6  18       60.01       80.29      8.08 o 
   4   6  18     1553.66     1524.71     28.09 o 
   5   6  18      155.52      174.69     11.35 o 
   6   6  18       50.33       37.76     11.51 o 
   7   6  18       24.69       23.52     10.94 o 
   0   7  18       59.99       40.60      9.52 o 
   1   7  18      167.62      161.53      8.37 o 
   2   7  18       57.82       41.91      7.36 o 
   3   7  18      142.60      155.14     10.78 o 
   4   7  18      163.09      166.14     12.04 o 
   5   7  18       27.90       30.83      9.81 o 
   6   7  18       21.01       16.69     10.35 o 
   7   7  18       25.41       21.00     11.48 o 
   0   8  18       36.14       22.49      8.58 o 
   1   8  18        4.58        4.97      6.51 o 
   2   8  18        4.96        0.12      7.52 o 
   3   8  18       44.23       29.64      8.99 o 
   4   8  18       48.15       36.87     10.40 o 
   5   8  18        9.37       -3.34     10.12 o 
   6   8  18       98.54      143.48     17.20 o 
   0   9  18      155.66      128.39     14.04 o 
   1   9  18       47.05       44.89      9.06 o 
   2   9  18       20.46       12.74      8.45 o 
   3   9  18       94.25       82.18     11.79 o 
   4   9  18        1.02       -3.26      9.94 o 
   5   9  18       15.43       13.97     12.28 o 
   0  10  18       12.23        9.13     16.16 o 
   1  10  18      142.08       96.46     13.50 o 
   2  10  18        6.85       10.20     11.19 o 
   3  10  18        0.89      -18.10     12.07 o 
   1   0  19        1.57       12.26      6.36 o 
   2   0  19      436.86      547.10     16.47 o 
   3   0  19      451.05      493.45     13.30 o 
   4   0  19        0.07        4.11      7.84 o 
   5   0  19        8.71       -0.91      9.26 o 
   6   0  19        9.80       -5.84      9.33 o 
   7   0  19      108.07      112.12     13.14 o 
   8   0  19      148.01      146.72     16.04 o 
   9   0  19        7.10        3.89     13.03 o 
   0   1  19        0.48       14.15      8.67 o 
   1   1  19      256.65      286.32     11.31 o 
   2   1  19      238.93      249.48      7.93 o 
   3   1  19      159.31      202.57      7.50 o 
   4   1  19      281.01      257.66      8.51 o 
   5   1  19       25.44       24.03      6.66 o 
   6   1  19      164.85      181.13     10.39 o 
   7   1  19        8.53        0.15      7.83 o 
   8   1  19      108.45      123.13     11.38 o 
   9   1  19       50.13       43.72     11.84 o 
   0   2  19       69.97       70.22      7.82 o 
   1   2  19     1331.67     1306.34     16.39 o 
   2   2  19      249.23      250.30      8.60 o 
   3   2  19       72.40       78.47      6.69 o 
   4   2  19      877.02      895.56     15.99 o 
   5   2  19       15.73       22.85      7.03 o 
   6   2  19      172.77      150.85      9.66 o 
   7   2  19      354.43      334.75     14.26 o 
   8   2  19        1.22        5.79      9.42 o 
   9   2  19       64.25       56.94     14.15 o 
   0   3  19        8.16        4.44      6.87 o 
   1   3  19      218.76      197.25      8.01 o 
   2   3  19      213.98      194.89      7.72 o 
   3   3  19       40.19       45.80      5.96 o 
   4   3  19      471.28      452.70     11.95 o 
   5   3  19      456.87      464.83     12.51 o 
   6   3  19       44.71       53.56      7.74 o 
   7   3  19      118.19      133.53     11.41 o 
   8   3  19       13.62       17.51     11.96 o 
   9   3  19       45.02       21.45     15.68 o 
   0   4  19       28.67       30.73      7.63 o 
   1   4  19      685.56      669.50     12.29 o 
   2   4  19      199.39      256.59      8.56 o 
   3   4  19      236.31      251.01      9.24 o 
   4   4  19       37.17       37.81      7.02 o 
   5   4  19       73.75       80.90      8.04 o 
   6   4  19       22.29       25.08      7.55 o 
   7   4  19       66.31       63.58     12.70 o 
   8   4  19       26.08       14.23     12.47 o 
   0   5  19       70.63       66.51      9.07 o 
   1   5  19      737.57      764.44     13.54 o 
   2   5  19      622.27      617.48     12.55 o 
   3   5  19      957.02      960.04     18.47 o 
   4   5  19       36.25       53.95      9.80 o 
   5   5  19      499.48      452.99     14.20 o 
   6   5  19      211.19      219.54     12.66 o 
   7   5  19       98.71       90.64     13.41 o 
   8   5  19      120.59      108.41     15.58 o 
   0   6  19       41.59       28.21      9.63 o 
   1   6  19      150.86      142.21      8.05 o 
   2   6  19      107.82       73.36      6.71 o 
   3   6  19      451.09      460.06     13.96 o 
   4   6  19      193.26      137.67     10.95 o 
   5   6  19      179.96      170.46     11.39 o 
   6   6  19      183.12      190.83     14.65 o 
   7   6  19       19.03       19.91     10.91 o 
   0   7  19       70.06       70.84     10.82 o 
   1   7  19      211.44      227.37      9.68 o 
   2   7  19       88.22       94.33      8.49 o 
   3   7  19       59.68       53.96      8.64 o 
   4   7  19       74.27       81.41     10.25 o 
   5   7  19        3.98       12.05      9.63 o 
   6   7  19       51.46       35.31     11.62 o 
   7   7  19       74.42       54.93     12.62 o 
   0   8  19      339.50      307.70     19.04 o 
   1   8  19       13.30        8.06      7.12 o 
   2   8  19      190.30      191.54     14.88 o 
   3   8  19       51.85       45.96      9.20 o 
   4   8  19       33.39       35.48     10.72 o 
   5   8  19        8.20        6.48     10.78 o 
   6   8  19      113.85      101.00     13.81 o 
   0   9  19      137.35      130.33     14.48 o 
   1   9  19       82.20       67.59     10.40 o 
   2   9  19       87.66      116.19     10.92 o 
   3   9  19        9.06        7.05      9.84 o 
   4   9  19       10.40       19.34     12.03 o 
   5   9  19       31.56       37.42     13.43 o 
   0  10  19        1.14       18.96     19.13 o 
   1  10  19       56.98       78.37     13.01 o 
   2  10  19       91.28       84.91     13.72 o 
   3  10  19       12.47       18.90     13.32 o 
   0   0  20        2.05      -11.24     10.07 o 
   1   0  20      979.08     1068.00     19.82 o 
   2   0  20      325.61      379.52     14.11 o 
   3   0  20      201.05      261.72     13.45 o 
   4   0  20      411.68      399.95     14.88 o 
   5   0  20      206.92      203.96     14.04 o 
   6   0  20      108.89       71.79     11.51 o 
   7   0  20        7.76       -4.23     11.44 o 
   8   0  20       10.74       10.15     12.40 o 
   9   0  20       33.16        9.92     14.37 o 
   0   1  20      281.99      318.86     14.88 o 
   1   1  20      351.94      376.47      9.26 o 
   2   1  20      126.42      114.99      6.54 o 
   3   1  20      112.71      119.88      6.95 o 
   4   1  20     1630.74     1595.79     20.48 o 
   5   1  20      137.78      140.33      9.33 o 
   6   1  20       69.60       66.97      8.64 o 
   7   1  20       65.57       64.06      9.57 o 
   8   1  20      116.60      123.06     11.33 o 
   9   1  20        9.97       21.55     12.43 o 
   0   2  20      125.78      160.03     13.06 o 
   1   2  20      162.08      197.53      7.35 o 
   2   2  20       49.29       43.36      6.06 o 
   3   2  20      298.60      323.23      9.59 o 
   4   2  20      405.71      398.62     11.66 o 
   5   2  20      531.73      510.89     13.25 o 
   6   2  20        7.18        7.78      7.35 o 
   7   2  20       75.53       62.27     10.20 o 
   8   2  20      182.87      185.09     14.50 o 
   9   2  20       21.14       21.61     14.16 o 
   0   3  20       37.10       32.43      7.85 o 
   1   3  20       55.57       60.29      6.55 o 
   2   3  20      166.55      176.60      7.68 o 
   3   3  20       33.27       17.40      6.09 o 
   4   3  20       64.16       70.35      7.76 o 
   5   3  20      241.92      256.59     10.46 o 
   6   3  20      705.81      655.77     16.53 o 
   7   3  20        7.90        1.19      7.79 o 
   8   3  20       29.10       34.94     12.88 o 
   0   4  20      530.10      636.93     16.27 o 
   1   4  20        7.64       14.41      5.76 o 
   2   4  20      349.50      312.47      9.37 o 
   3   4  20      204.64      185.27      9.03 o 
   4   4  20     1581.49     1654.11     22.74 o 
   5   4  20      246.24      254.67     10.76 o 
   6   4  20      627.14      697.31     18.98 o 
   7   4  20       96.40      108.66     13.64 o 
   8   4  20      190.80      190.59     22.55 o 
   0   5  20      755.01      685.28     20.34 o 
   1   5  20      363.56      395.94     11.84 o 
   2   5  20      463.72      553.23     12.04 o 
   3   5  20      108.50      115.90      8.44 o 
   4   5  20      970.15      975.41     18.31 o 
   5   5  20       68.34       80.13      9.25 o 
   6   5  20      184.92      210.79     13.30 o 
   7   5  20        4.93        0.16     11.60 o 
   8   5  20       18.68       18.22     15.42 o 
   0   6  20      231.28      229.49     16.08 o 
   1   6  20      215.68      203.03      8.99 o 
   2   6  20      538.16      562.61     13.17 o 
   3   6  20      320.57      345.55     13.20 o 
   4   6  20       27.99       20.92      7.61 o 
   5   6  20      180.36      187.96     13.32 o 
   6   6  20       13.83        5.92     10.33 o 
   7   6  20       40.44       48.60     11.93 o 
   0   7  20        0.38       -2.50      8.90 o 
   1   7  20      385.90      451.74     15.00 o 
   2   7  20      223.65      246.89     11.28 o 
   3   7  20       75.67       81.67      9.50 o 
   4   7  20      172.27      158.66     12.11 o 
   5   7  20      193.02      202.58     15.37 o 
   6   7  20      229.87      259.21     16.83 o 
   0   8  20        9.33       13.68     10.49 o 
   1   8  20       35.92       27.07      8.05 o 
   2   8  20       64.94       64.48      9.14 o 
   3   8  20      139.27      179.79     13.47 o 
   4   8  20       31.38       25.21     10.66 o 
   5   8  20        2.50        3.45     10.71 o 
   0   9  20       21.74       44.90     12.40 o 
   1   9  20      163.49      181.37     16.79 o 
   2   9  20       27.50       21.67      9.75 o 
   3   9  20       28.81       28.60     11.59 o 
   4   9  20       19.39       21.32     12.06 o 
   0  10  20       61.19       95.34     27.63 o 
   1  10  20       77.58       71.83     13.26 o 
   2  10  20        7.81        8.67     12.68 o 
   1   0  21        0.06       13.00      8.00 o 
   2   0  21      113.23      104.32     11.74 o 
   3   0  21       59.34       68.58      9.74 o 
   4   0  21       43.07       28.96      9.38 o 
   5   0  21       35.51       25.63     10.46 o 
   6   0  21       72.91       63.28     11.55 o 
   7   0  21       68.36       58.86     12.49 o 
   8   0  21       52.76       32.46     13.14 o 
   9   0  21       34.57       34.62     17.15 o 
   0   1  21       16.46       33.29      7.31 o 
   1   1  21      169.02      162.06      7.40 o 
   2   1  21      330.12      334.30      9.42 o 
   3   1  21      211.67      180.20      8.37 o 
   4   1  21      257.70      273.57     10.11 o 
   5   1  21      494.18      516.23     14.75 o 
   6   1  21       14.16        6.23      7.39 o 
   7   1  21       11.35       15.56      8.48 o 
   8   1  21       43.16       41.06     10.09 o 
   0   2  21     1173.15     1376.92     27.08 o 
   1   2  21       20.32        9.31      5.29 o 
   2   2  21      624.78      585.16     12.04 o 
   3   2  21     1044.27      966.51     19.66 o 
   4   2  21       42.50       45.71      7.41 o 
   5   2  21      245.64      254.28     11.07 o 
   6   2  21      116.19      136.88     10.21 o 
   7   2  21      124.91      119.04     11.26 o 
   8   2  21       30.95       22.09     11.28 o 
   0   3  21      525.92      512.89     19.78 o 
   1   3  21      763.03      759.71     13.31 o 
   2   3  21      368.28      425.37     10.48 o 
   3   3  21      333.46      355.77     11.54 o 
   4   3  21      974.09     1003.38     17.46 o 
   5   3  21      152.54      161.88      9.28 o 
   6   3  21       95.54      118.46     10.35 o 
   7   3  21       39.83       31.32     10.01 o 
   8   3  21       30.80       38.35     13.93 o 
   0   4  21      525.74      520.57     16.79 o 
   1   4  21      524.73      521.55     11.55 o 
   2   4  21      265.02      265.76      9.02 o 
   3   4  21       40.39       41.33      7.26 o 
   4   4  21       61.63       45.43      7.79 o 
   5   4  21        4.64        6.01      7.14 o 
   6   4  21      219.36      211.09     12.34 o 
   7   4  21       81.58       38.04     12.74 o 
   8   4  21       87.91       93.80     17.62 o 
   0   5  21       67.66       52.15     11.73 o 
   1   5  21       31.79       45.16      6.68 o 
   2   5  21       67.95       63.25      7.36 o 
   3   5  21      659.84      596.04     14.06 o 
   4   5  21      205.94      205.70     10.55 o 
   5   5  21       72.02       90.26      8.48 o 
   6   5  21       58.35       82.55     10.49 o 
   7   5  21      182.51      182.96     28.87 o 
   0   6  21       32.11       22.08      9.38 o 
   1   6  21       30.13       24.07      6.81 o 
   2   6  21       48.39       64.93      7.63 o 
   3   6  21       34.00       30.55      7.17 o 
   4   6  21      251.58      243.77     11.93 o 
   5   6  21       31.43       45.44      9.85 o 
   6   6  21       11.73       23.15     10.68 o 
   7   6  21       57.06       60.37     14.17 o 
   0   7  21       89.52       63.22     10.54 o 
   1   7  21       56.17       65.93      7.71 o 
   2   7  21      197.02      189.29     11.00 o 
   3   7  21        2.99       -5.18      7.61 o 
   4   7  21       68.39       31.12      9.30 o 
   5   7  21       20.67       20.68     10.73 o 
   6   7  21       32.55       38.15     12.22 o 
   0   8  21      267.52      217.58     15.97 o 
   1   8  21      170.16      165.96     11.43 o 
   2   8  21        4.05       -4.71      8.70 o 
   3   8  21       17.84       21.28      9.80 o 
   4   8  21       27.87        1.52     10.03 o 
   5   8  21        0.42       -2.12     11.04 o 
   0   9  21        4.30       -6.95     10.74 o 
   1   9  21       30.85       21.07     10.25 o 
   2   9  21        1.52        0.37     10.23 o 
   3   9  21       56.00       30.32     12.48 o 
   4   9  21       21.03       16.04     12.62 o 
   0  10  21       26.87       19.87     23.78 o 
   1  10  21       59.43       53.63     18.67 o 
   2  10  21        2.12       -7.92     12.21 o 
   0   0  22      517.16      481.14     20.98 o 
   1   0  22      112.42      122.88     11.30 o 
   2   0  22        1.21        1.08      8.00 o 
   3   0  22      512.67      630.94     20.97 o 
   4   0  22     1946.48     1818.72     31.49 o 
   5   0  22      374.29      342.35     17.22 o 
   6   0  22        3.84        9.96     10.16 o 
   7   0  22        0.26       10.91     10.94 o 
   8   0  22        4.27        5.08     12.46 o 
   0   1  22     1197.08     1113.76     21.72 o 
   1   1  22      256.27      269.07      8.78 o 
   2   1  22      144.60      142.34      8.06 o 
   3   1  22      141.24      116.03      7.76 o 
   4   1  22      126.40      140.82      8.63 o 
   5   1  22      404.38      458.72     13.57 o 
   6   1  22      167.21      194.25     10.79 o 
   7   1  22      117.79      130.57     11.06 o 
   8   1  22       10.85       13.96      9.31 o 
   0   2  22        3.07        1.75      7.22 o 
   1   2  22      161.36      147.19      7.56 o 
   2   2  22      204.77      214.88      8.72 o 
   3   2  22       77.26       78.62      7.12 o 
   4   2  22       21.20       29.79      7.78 o 
   5   2  22       83.53       98.97      9.11 o 
   6   2  22       19.86       16.58      8.31 o 
   7   2  22      137.11      139.58     11.76 o 
   8   2  22       16.69        4.08     11.06 o 
   0   3  22       10.27       19.98      9.29 o 
   1   3  22      139.14      140.70      7.70 o 
   2   3  22      832.10      888.81     15.32 o 
   3   3  22     1126.86     1034.76     18.23 o 
   4   3  22      244.23      279.23     10.60 o 
   5   3  22      713.74      703.72     16.13 o 
   6   3  22      190.37      223.92     12.93 o 
   7   3  22       97.66      102.79     12.90 o 
   8   3  22      111.59       91.94     16.02 o 
   0   4  22       92.88       61.21      9.93 o 
   1   4  22      238.43      218.53      9.10 o 
   2   4  22      323.23      392.78     10.30 o 
   3   4  22     1379.22     1379.13     20.21 o 
   4   4  22        5.93       12.64      6.81 o 
   5   4  22      277.57      286.71     14.23 o 
   6   4  22      115.35      165.78     13.24 o 
   7   4  22      107.61       93.29     14.41 o 
   8   4  22        3.17        8.31     14.99 o 
   0   5  22       69.85       63.98     11.18 o 
   1   5  22      348.95      333.69     10.77 o 
   2   5  22       74.77       64.27      7.50 o 
   3   5  22       77.19       66.48      7.92 o 
   4   5  22       11.51        0.18      7.22 o 
   5   5  22       83.76       66.88      9.44 o 
   6   5  22       31.21       27.97      9.17 o 
   7   5  22       16.78       25.62     14.58 o 
   0   6  22       54.71       52.77     10.28 o 
   1   6  22      506.09      557.74     13.30 o 
   2   6  22      143.77      137.95      9.44 o 
   3   6  22      341.26      352.39     13.73 o 
   4   6  22        6.66       -2.20      7.77 o 
   5   6  22        2.58        1.84      8.49 o 
   6   6  22       55.36       85.66     13.77 o 
   7   6  22       93.91       74.31     21.98 o 
   0   7  22        6.99       16.44      9.69 o 
   1   7  22       80.07       73.38      8.44 o 
   2   7  22        3.30       -0.86      7.55 o 
   3   7  22       12.07        7.58      8.28 o 
   4   7  22       35.05       39.40     10.00 o 
   5   7  22       33.95       48.16     11.97 o 
   6   7  22       21.59       12.16     11.43 o 
   0   8  22       70.91       69.13     12.00 o 
   1   8  22       14.85       12.58      8.58 o 
   2   8  22      129.37      139.23     12.37 o 
   3   8  22       80.74       50.76     12.80 o 
   4   8  22       49.08       43.98     12.41 o 
   5   8  22        5.08        9.40     11.46 o 
   0   9  22       21.34       -4.46     13.01 o 
   1   9  22      107.43       87.45     12.14 o 
   2   9  22       24.37       21.73     10.88 o 
   3   9  22        1.10       -2.27     10.93 o 
   0  10  22       30.93       -5.37     23.04 o 
   1   0  23      112.62       98.64     11.70 o 
   2   0  23        4.27        3.40      8.63 o 
   3   0  23        7.11        1.43      8.74 o 
   4   0  23      159.59      121.13     16.49 o 
   5   0  23       19.57       14.03     10.42 o 
   6   0  23        4.71       18.95     11.38 o 
   7   0  23       13.80       21.39     12.06 o 
   8   0  23       15.54        2.88     14.57 o 
   0   1  23        4.33       13.74      9.30 o 
   1   1  23        9.31        9.88      5.83 o 
   2   1  23       50.54       29.13      6.59 o 
   3   1  23      677.26      838.87     15.38 o 
   4   1  23     1311.67     1303.46     20.00 o 
   5   1  23      498.87      500.22     13.85 o 
   6   1  23      154.45      140.40     12.22 o 
   7   1  23       51.37       50.10      9.55 o 
   8   1  23       18.54       37.86     11.23 o 
   0   2  23      536.38      582.05     18.70 o 
   1   2  23      314.98      375.05     10.32 o 
   2   2  23      239.28      265.64      9.49 o 
   3   2  23      196.03      187.61     10.39 o 
   4   2  23      203.95      187.65      9.94 o 
   5   2  23      138.35      128.64      9.97 o 
   6   2  23      524.60      522.50     18.31 o 
   7   2  23      105.18      112.32     11.73 o 
   8   2  23       51.62       97.15     13.47 o 
   0   3  23      248.23      251.00     14.23 o 
   1   3  23      435.98      430.28     11.53 o 
   2   3  23      696.27      706.98     14.10 o 
   3   3  23       15.83        7.24      7.69 o 
   4   3  23       26.00       14.61      7.55 o 
   5   3  23       85.52       99.21      9.54 o 
   6   3  23      134.20      165.75     12.24 o 
   7   3  23        9.64       13.21      9.90 o 
   8   3  23       55.66       71.23     15.25 o 
   0   4  23      161.66      191.29     12.79 o 
   1   4  23       30.99       27.42      6.80 o 
   2   4  23      712.82      653.32     13.20 o 
   3   4  23      303.07      349.72     11.70 o 
   4   4  23      526.67      542.33     14.42 o 
   5   4  23      186.54      194.55     11.80 o 
   6   4  23      146.35       99.29     12.49 o 
   7   4  23       95.62      103.18     15.47 o 
   0   5  23       28.53       15.02      9.46 o 
   1   5  23      379.84      350.01     11.43 o 
   2   5  23      307.75      375.30     11.84 o 
   3   5  23       19.87       30.88      7.32 o 
   4   5  23       60.62       87.81      9.48 o 
   5   5  23       55.32       44.34      9.37 o 
   6   5  23      213.20      252.62     17.88 o 
   7   5  23        0.61        9.53     14.56 o 
   0   6  23      104.82       98.32     13.21 o 
   1   6  23       46.84       38.81      7.36 o 
   2   6  23       52.43       54.21      8.20 o 
   3   6  23        6.92       13.64      8.03 o 
   4   6  23       33.33       25.35      8.56 o 
   5   6  23      144.19      131.82     13.47 o 
   6   6  23      103.82      115.81     15.15 o 
   0   7  23      162.79      153.48     22.85 o 
   1   7  23       15.13       17.31      7.57 o 
   2   7  23        8.97        6.53      8.48 o 
   3   7  23       55.96       39.72      9.47 o 
   4   7  23        4.47        4.91      9.96 o 
   5   7  23        6.30        4.95     11.29 o 
   6   7  23       19.25       -0.39     11.75 o 
   0   8  23        3.86       -6.26     10.42 o 
   1   8  23        7.69       14.28      9.19 o 
   2   8  23       20.05        1.54      9.17 o 
   3   8  23        4.70       10.92     10.94 o 
   4   8  23       26.87       63.76     15.28 o 
   0   9  23        0.51      -22.83     15.22 o 
   1   9  23       39.92       57.38     12.47 o 
   2   9  23       77.98       35.84     12.41 o 
   3   9  23       72.86       46.44     13.48 o 
   0   0  24       86.04      113.60     23.92 o 
   1   0  24       18.28       13.38      8.55 o 
   2   0  24       47.89       43.37     10.35 o 
   3   0  24        9.21       -2.17      8.98 o 
   4   0  24      448.61      393.53     17.80 o 
   5   0  24       25.14       14.52     15.18 o 
   6   0  24       94.16      105.12     13.60 o 
   7   0  24      136.12      127.86     15.92 o 
   8   0  24       21.79       -1.24     20.68 o 
   0   1  24       70.26       84.50     10.99 o 
   1   1  24      198.49      162.22      9.04 o 
   2   1  24       24.27       36.41      6.97 o 
   3   1  24      156.05      171.70      9.07 o 
   4   1  24      727.30      717.16     15.07 o 
   5   1  24       40.24       85.83      8.67 o 
   6   1  24        2.05       21.44      7.88 o 
   7   1  24        6.39        8.86      8.59 o 
   8   1  24       51.48       67.13     12.98 o 
   0   2  24       14.79       20.04      8.99 o 
   1   2  24      255.40      242.62     10.48 o 
   2   2  24      428.49      439.43     11.98 o 
   3   2  24      100.36       98.42      8.51 o 
   4   2  24       89.46       94.97      8.65 o 
   5   2  24      271.06      267.41     12.20 o 
   6   2  24       64.13       67.34     10.03 o 
   7   2  24       97.86      131.49     13.45 o 
   8   2  24        2.57       15.95     11.19 o 
   0   3  24      117.94      132.92     11.24 o 
   1   3  24      188.68      230.18      9.74 o 
   2   3  24      501.25      478.88     12.99 o 
   3   3  24      392.62      359.81     12.79 o 
   4   3  24        9.40       10.27      7.36 o 
   5   3  24       27.70       37.53      8.54 o 
   6   3  24        5.81       -8.58      8.98 o 
   7   3  24        5.10        8.82     11.21 o 
   0   4  24      117.35      114.93     11.64 o 
   1   4  24      233.96      208.79      9.41 o 
   2   4  24      126.87       99.19      8.37 o 
   3   4  24      151.07      193.47      9.74 o 
   4   4  24      223.04      251.90     11.73 o 
   5   4  24       32.73       34.05      8.95 o 
   6   4  24        2.05        6.06     10.28 o 
   7   4  24       33.30       34.40     12.91 o 
   0   5  24        1.30       10.97      9.35 o 
   1   5  24      521.72      493.04     12.70 o 
   2   5  24        4.78      -10.02      6.68 o 
   3   5  24      328.83      350.26     12.22 o 
   4   5  24      124.00      170.39     11.15 o 
   5   5  24      130.76      135.76     12.36 o 
   6   5  24       57.61       80.33     13.78 o 
   7   5  24       74.54       81.25     17.65 o 
   0   6  24      352.01      327.05     17.03 o 
   1   6  24       88.31      102.98      8.81 o 
   2   6  24       19.74       22.78      7.86 o 
   3   6  24        4.70        8.44      8.53 o 
   4   6  24       16.45       23.20      9.30 o 
   5   6  24       10.44       14.17     10.13 o 
   6   6  24      145.45      183.61     18.28 o 
   0   7  24       74.97       80.68     11.64 o 
   1   7  24       43.50       28.03      9.47 o 
   2   7  24       87.84      125.22     11.32 o 
   3   7  24        5.67       -6.02      8.29 o 
   4   7  24      162.07      149.61     15.05 o 
   5   7  24       35.02       43.22     13.49 o 
   0   8  24       75.26       99.37     13.96 o 
   1   8  24       33.33       26.04      9.53 o 
   2   8  24        2.37       -8.66      9.24 o 
   3   8  24       10.77        4.47     10.71 o 
   4   8  24        9.15        7.58     17.21 o 
   0   9  24        4.76      -18.80     17.79 o 
   1   9  24       66.56       56.25     12.93 o 
   2   9  24       10.48        5.62     12.11 o 
   1   0  25       56.10       46.94      9.57 o 
   2   0  25       10.52       30.28     10.35 o 
   3   0  25      723.05      698.50     20.21 o 
   4   0  25      210.91      181.51     14.64 o 
   5   0  25       68.98       83.31     12.83 o 
   6   0  25      112.75      101.97     13.91 o 
   7   0  25       14.22       22.48     12.60 o 
   8   0  25        2.15       29.93     16.59 o 
   0   1  25      969.48      874.97     24.81 o 
   1   1  25       35.25       34.61      7.40 o 
   2   1  25      160.06      140.29      8.80 o 
   3   1  25      197.60      177.73      9.92 o 
   4   1  25       87.07       81.01      8.99 o 
   5   1  25       64.90       81.98      9.03 o 
   6   1  25       26.41       26.02      7.74 o 
   7   1  25       51.61       38.64      9.42 o 
   8   1  25       22.84       29.25     11.97 o 
   0   2  25       54.92       87.15     11.67 o 
   1   2  25      278.60      250.58     10.31 o 
   2   2  25      420.20      438.72     15.32 o 
   3   2  25      456.42      403.77     12.43 o 
   4   2  25      268.91      282.98     11.40 o 
   5   2  25      579.80      641.96     17.37 o 
   6   2  25      100.03       88.79     12.37 o 
   7   2  25       29.21        1.03     10.27 o 
   0   3  25        2.79        8.78      8.39 o 
   1   3  25       43.01       30.63      7.06 o 
   2   3  25      115.41      105.71      8.99 o 
   3   3  25      566.39      582.58     16.06 o 
   4   3  25      159.03      164.23     10.24 o 
   5   3  25       66.53       63.21     11.15 o 
   6   3  25      177.61      188.58     14.17 o 
   7   3  25      121.94      137.95     15.18 o 
   0   4  25      146.98      178.54     13.07 o 
   1   4  25      202.61      230.88     10.72 o 
   2   4  25       63.77       55.61      7.75 o 
   3   4  25      107.47      113.88      9.57 o 
   4   4  25      125.73      149.58     10.29 o 
   5   4  25      252.97      269.58     16.35 o 
   6   4  25       87.53       67.25     11.90 o 
   7   4  25       17.43       21.67     13.99 o 
   0   5  25        0.03        0.77      9.34 o 
   1   5  25      244.67      206.40      9.86 o 
   2   5  25      135.92      118.44      9.38 o 
   3   5  25       43.52       33.56      8.00 o 
   4   5  25       28.46        1.50      8.50 o 
   5   5  25      196.13      206.68     14.97 o 
   6   5  25      108.45      173.83     19.70 o 
   0   6  25      154.73      104.23     11.78 o 
   1   6  25       16.95        8.62      7.43 o 
   2   6  25        1.71       -9.69      7.34 o 
   3   6  25       39.59       45.34      9.40 o 
   4   6  25       32.96       39.53     10.70 o 
   5   6  25       13.15       14.50      9.99 o 
   6   6  25       16.97       23.23     15.41 o 
   0   7  25       21.87       52.58     13.89 o 
   1   7  25        3.54       -4.83      7.78 o 
   2   7  25       55.14       44.48     10.14 o 
   3   7  25       12.84        8.56      9.25 o 
   4   7  25        1.95       -5.75     10.85 o 
   5   7  25        3.83       24.77     14.72 o 
   0   8  25       10.33      -17.11     12.79 o 
   1   8  25       34.53       33.29     10.25 o 
   2   8  25      101.92       72.14     13.67 o 
   3   8  25       19.08       32.46     11.96 o 
   4   8  25        4.22       15.24     13.39 o 
   0   9  25       35.66       13.04     21.07 o 
   1   9  25       18.33       28.50     12.97 o 
   0   0  26       75.24      128.67     22.96 o 
   1   0  26       16.43        3.64      8.45 o 
   2   0  26       67.40       57.51     11.21 o 
   3   0  26      125.31      130.06     12.51 o 
   4   0  26      279.33      307.84     17.10 o 
   5   0  26        8.60      -15.15     10.10 o 
   6   0  26        0.16       13.81     11.37 o 
   7   0  26        2.72       -0.71     12.47 o 
   0   1  26      238.21      288.84     16.70 o 
   1   1  26      271.48      276.57     10.85 o 
   2   1  26      348.53      361.44     12.34 o 
   3   1  26      147.91      176.27      9.94 o 
   4   1  26       85.56       75.35      9.03 o 
   5   1  26      450.34      473.44     15.93 o 
   6   1  26       23.55       14.48      8.35 o 
   7   1  26       23.23       27.21     10.31 o 
   0   2  26        7.98        6.25      9.38 o 
   1   2  26       22.61       20.03      7.18 o 
   2   2  26      255.53      245.19     11.07 o 
   3   2  26      596.93      602.08     14.65 o 
   4   2  26      242.28      315.48     11.95 o 
   5   2  26       58.32       61.07      9.10 o 
   6   2  26      101.33      104.93     11.28 o 
   7   2  26       69.59       35.64     11.16 o 
   0   3  26      369.93      343.94     15.40 o 
   1   3  26      481.73      490.74     13.38 o 
   2   3  26      257.35      269.86     12.06 o 
   3   3  26      436.82      546.21     16.06 o 
   4   3  26       91.04       98.87      9.23 o 
   5   3  26      191.80      208.50     12.08 o 
   6   3  26       35.19       39.11     10.31 o 
   7   3  26       31.02       24.44     12.00 o 
   0   4  26      140.76      153.39     12.95 o 
   1   4  26      448.67      471.60     12.27 o 
   2   4  26      150.97      141.17     10.07 o 
   3   4  26       82.24       76.16      9.14 o 
   4   4  26       49.97       32.29      9.49 o 
   5   4  26       48.37       38.64     10.06 o 
   6   4  26       25.53       31.33     11.76 o 
   7   4  26      126.65      204.26     19.36 o 
   0   5  26      104.50       79.77     11.73 o 
   1   5  26      221.01      245.00     10.93 o 
   2   5  26       15.10        8.26      7.65 o 
   3   5  26      182.14      192.57     11.15 o 
   4   5  26       51.81       68.45     11.01 o 
   5   5  26        4.28       12.54      9.78 o 
   6   5  26       43.50       41.36     13.46 o 
   0   6  26       58.95       66.16     11.36 o 
   1   6  26       97.82      101.98      9.81 o 
   2   6  26       57.73       48.11      8.80 o 
   3   6  26       84.18       69.26     10.82 o 
   4   6  26       38.31       46.58     11.10 o 
   5   6  26        0.08       -6.58     10.95 o 
   0   7  26        5.07       -4.86     11.60 o 
   1   7  26       83.06       71.42      9.63 o 
   2   7  26       37.19       26.31      9.94 o 
   3   7  26       63.82       67.78     11.42 o 
   4   7  26        6.18        0.69     12.04 o 
   0   8  26        3.18        0.74     14.27 o 
   1   8  26        5.41       -0.34     10.14 o 
   2   8  26       10.91        4.18     10.77 o 
   3   8  26        7.03        7.77     12.18 o 
   1   0  27       72.01       73.83     14.72 o 
   2   0  27      204.75      175.66     15.05 o 
   3   0  27        6.46        4.82     10.28 o 
   4   0  27       92.14      108.98     13.47 o 
   5   0  27       95.93       58.80     12.40 o 
   6   0  27       21.53       19.90     12.56 o 
   7   0  27        9.52       12.94     15.85 o 
   0   1  27        2.23       -7.41     10.21 o 
   1   1  27      101.03      130.51      9.87 o 
   2   1  27      175.05      176.43      9.87 o 
   3   1  27      116.53      140.24      9.87 o 
   4   1  27       26.03       29.93      8.31 o 
   5   1  27      217.13      215.07     12.04 o 
   6   1  27       15.64       23.37      9.00 o 
   7   1  27        1.65      -13.74      9.74 o 
   0   2  27        7.13       -0.18      8.87 o 
   1   2  27        5.38       -1.55      6.79 o 
   2   2  27       28.83       33.60      7.28 o 
   3   2  27      201.97      194.01     11.04 o 
   4   2  27      325.31      303.67     12.17 o 
   5   2  27       56.36       65.56      9.01 o 
   6   2  27       11.99        1.98      9.18 o 
   7   2  27       20.46       35.44     11.50 o 
   0   3  27      110.66      116.63     14.53 o 
   1   3  27       52.27       73.91      8.05 o 
   2   3  27       22.71       18.24      8.67 o 
   3   3  27      195.22      206.04     12.00 o 
   4   3  27        2.64        3.99      8.00 o 
   5   3  27       77.01       65.53     10.01 o 
   6   3  27       29.30       28.17     10.60 o 
   7   3  27       29.17       35.45     12.75 o 
   0   4  27       34.26       33.28     10.55 o 
   1   4  27       58.91       79.57      8.20 o 
   2   4  27      121.30       97.61      9.62 o 
   3   4  27      137.89      147.18     10.57 o 
   4   4  27       17.99        6.13      8.08 o 
   5   4  27       80.54       71.78     12.86 o 
   6   4  27      192.24      174.53     20.04 o 
   0   5  27       10.91       -6.44      9.38 o 
   1   5  27      368.17      411.58     13.09 o 
   2   5  27       34.36       37.20      8.61 o 
   3   5  27       39.59       31.95      8.85 o 
   4   5  27       39.62       34.20     10.64 o 
   5   5  27      173.66      197.86     16.16 o 
   6   5  27       21.58       37.57     14.02 o 
   0   6  27        3.13       -0.55      9.80 o 
   1   6  27        4.61       10.22      7.92 o 
   2   6  27       58.05       63.96      9.52 o 
   3   6  27       82.99       64.46     12.02 o 
   4   6  27       50.27       64.08     11.98 o 
   5   6  27       15.74       27.19     12.05 o 
   0   7  27       41.35       56.43     14.43 o 
   1   7  27       18.22        9.78      8.75 o 
   2   7  27       16.17       11.33     10.25 o 
   3   7  27       10.43       26.62     11.43 o 
   4   7  27       51.48       73.52     14.61 o 
   0   8  27        5.27        8.01     15.23 o 
   1   8  27       30.64        0.40     11.20 o 
   2   8  27       22.53       28.84     12.25 o 
   0   0  28       54.24       10.28     14.95 o 
   1   0  28       10.57        9.23      9.01 o 
   2   0  28       38.36       27.77     11.87 o 
   3   0  28       12.26       12.82     12.14 o 
   4   0  28       45.90       68.45     12.91 o 
   5   0  28      122.06      131.26     14.83 o 
   6   0  28       72.84       66.04     14.82 o 
   7   0  28        4.48       16.27     16.04 o 
   0   1  28        0.76        6.57     10.52 o 
   1   1  28      154.03      146.49     10.32 o 
   2   1  28        3.27       14.89      7.56 o 
   3   1  28       97.71       77.47      9.22 o 
   4   1  28       50.02       57.63      9.02 o 
   5   1  28      104.14      117.55     10.80 o 
   6   1  28        5.10        5.42      9.73 o 
   7   1  28       20.20       25.22     11.43 o 
   0   2  28       12.77        5.39      9.66 o 
   1   2  28       30.12       37.32      7.97 o 
   2   2  28      247.54      254.17     12.23 o 
   3   2  28      364.16      410.62     14.42 o 
   4   2  28      145.27      145.14     11.20 o 
   5   2  28        4.85       -5.50      8.08 o 
   6   2  28       31.78       41.78     10.59 o 
   7   2  28       15.01        1.98     10.76 o 
   0   3  28      483.79      515.86     19.76 o 
   1   3  28      247.78      237.90     11.11 o 
   2   3  28      204.85      256.98     13.33 o 
   3   3  28       28.93       30.55      7.73 o 
   4   3  28      255.29      255.84     13.31 o 
   5   3  28       35.92       20.76     10.20 o 
   6   3  28        7.02       15.15     10.43 o 
   0   4  28       79.83       48.24     10.76 o 
   1   4  28      134.24      126.64      9.40 o 
   2   4  28      130.32      139.47     10.31 o 
   3   4  28       37.57       43.23      8.66 o 
   4   4  28       58.33       70.36     10.00 o 
   5   4  28        7.97       19.07     10.84 o 
   6   4  28       20.08       19.05     13.03 o 
   0   5  28       44.30       71.02     12.07 o 
   1   5  28       25.87       24.61      7.89 o 
   2   5  28       96.72       89.86      9.79 o 
   3   5  28        8.32       21.98      9.42 o 
   4   5  28        6.74        6.05     10.13 o 
   5   5  28        7.07       19.10     12.64 o 
   0   6  28        9.80        3.76     10.80 o 
   1   6  28       72.24       52.33      9.24 o 
   2   6  28      170.79      217.56     13.16 o 
   3   6  28       23.25       17.99     10.66 o 
   4   6  28        3.04       12.20     11.38 o 
   0   7  28       88.82       86.59     24.60 o 
   1   7  28       17.55       -8.73      8.96 o 
   2   7  28       68.40       75.31     12.75 o 
   3   7  28        0.62        4.62     10.92 o 
   0   8  28       80.43      104.15     21.18 o 
   1   8  28       20.61        6.33     12.46 o 
   1   0  29       10.21       28.58      9.96 o 
   2   0  29      180.92      189.91     15.92 o 
   3   0  29       47.99       61.97     14.50 o 
   4   0  29      107.33      121.77     16.58 o 
   5   0  29        0.76        4.37     11.97 o 
   6   0  29        0.16        5.90     13.16 o 
   0   1  29      109.26      128.25     14.27 o 
   1   1  29       23.22        6.31      7.45 o 
   2   1  29      150.99      177.80     10.71 o 
   3   1  29      418.26      423.73     14.78 o 
   4   1  29       18.58        1.56      8.46 o 
   5   1  29      130.98      130.91     11.51 o 
   6   1  29        9.07       21.69     10.42 o 
   0   2  29       51.58       14.82     10.28 o 
   1   2  29      168.27      126.32      9.78 o 
   2   2  29      137.15      165.33     11.50 o 
   3   2  29       46.86       59.40      8.96 o 
   4   2  29        0.99       -0.72      8.44 o 
   5   2  29       67.75       66.01     10.69 o 
   6   2  29       80.03       95.24     12.19 o 
   0   3  29        9.68       19.73     10.09 o 
   1   3  29       64.97       79.50      9.13 o 
   2   3  29       34.25       33.33      8.64 o 
   3   3  29       46.26       22.73      7.56 o 
   4   3  29       40.24       37.87     10.37 o 
   5   3  29      146.31      120.25     12.74 o 
   6   3  29       14.38        1.88     11.99 o 
   0   4  29        3.08       -8.43      9.73 o 
   1   4  29       21.22       33.93      8.45 o 
   2   4  29      133.34      147.75     10.69 o 
   3   4  29      304.71      338.30     14.63 o 
   4   4  29       37.50       36.74      9.89 o 
   5   4  29      113.25      153.30     16.02 o 
   0   5  29       59.44       55.50     12.16 o 
   1   5  29       43.81       35.48      8.74 o 
   2   5  29      103.69      101.20     11.88 o 
   3   5  29        2.71        6.39      8.95 o 
   4   5  29        5.35       12.56     10.53 o 
   5   5  29       23.37        7.81     12.82 o 
   0   6  29       25.60        5.10     11.77 o 
   1   6  29       21.76       21.89      8.82 o 
   2   6  29       45.62       35.00     10.51 o 
   3   6  29       18.53        9.73     10.61 o 
   4   6  29        6.33       -1.50     11.50 o 
   0   7  29       41.18       36.96     14.50 o 
   1   7  29       47.43       60.82     12.11 o 
   2   7  29        3.78       14.81     11.51 o 
   3   7  29        2.89       -9.11     11.33 o 
   0   0  30        0.73      -17.40     14.12 o 
   1   0  30       12.20        1.55      9.58 o 
   2   0  30        0.25        0.62     11.02 o 
   3   0  30      596.07      682.31     27.63 o 
   4   0  30        1.66      -18.40     12.27 o 
   5   0  30      165.55      157.85     19.75 o 
   6   0  30        3.32       -4.85     13.03 o 
   0   1  30        0.48      -15.19     10.13 o 
   1   1  30      110.28      155.63     11.06 o 
   2   1  30        7.53       10.94      8.30 o 
   3   1  30      111.78       78.03     10.39 o 
   4   1  30       45.96       28.99      9.60 o 
   5   1  30       24.74        0.46      9.90 o 
   6   1  30        8.14       -3.98     10.22 o 
   0   2  30        0.25       -6.12      9.81 o 
   1   2  30      160.27      137.98     10.29 o 
   2   2  30       76.72       43.53      8.45 o 
   3   2  30       25.91       28.87      9.00 o 
   4   2  30        7.87        6.26      9.16 o 
   5   2  30       10.18        8.87     10.86 o 
   6   2  30       38.18       39.52     12.25 o 
   0   3  30        6.70       -7.82      9.80 o 
   1   3  30      282.39      276.67     12.44 o 
   2   3  30      154.05      119.27     10.60 o 
   3   3  30       16.86       12.32      8.18 o 
   4   3  30        8.31        1.20      9.08 o 
   5   3  30        2.46        8.40     11.28 o 
   0   4  30        1.48       -4.35      9.78 o 
   1   4  30       49.57       61.59      8.87 o 
   2   4  30        1.56       12.97      8.85 o 
   3   4  30       11.86        7.60      8.89 o 
   4   4  30       82.38       66.38     11.05 o 
   5   4  30       47.99       62.53     14.57 o 
   0   5  30        1.35       12.07     11.80 o 
   1   5  30       93.95       91.89     11.01 o 
   2   5  30       39.18       52.30     10.02 o 
   3   5  30       27.99       36.03     10.54 o 
   4   5  30        3.46        1.24     11.22 o 
   0   6  30        1.21       -2.48     14.22 o 
   1   6  30       58.59       63.99     11.19 o 
   2   6  30       19.30       -3.01     10.24 o 
   3   6  30       22.55       21.79     12.16 o 
   0   7  30        2.03       17.80     20.52 o 
   1   7  30        7.04        4.12     12.22 o 
   2   7  30        8.45       -4.03     11.40 o 
   1   0  31        9.92       18.52     13.08 o 
   2   0  31       18.24        2.56     11.50 o 
   3   0  31      183.12      161.33     19.47 o 
   4   0  31       15.73        6.83     15.57 o 
   5   0  31      135.11      174.94     27.83 o 
   6   0  31       23.86       28.79     17.89 o 
   0   1  31        1.91       -1.07     11.18 o 
   1   1  31       60.92       73.78      9.65 o 
   2   1  31       15.26       22.84      8.87 o 
   3   1  31      105.08       94.66     11.46 o 
   4   1  31        0.70        4.20      9.82 o 
   5   1  31       49.59       71.09     12.70 o 
   6   1  31       30.16       21.53     11.86 o 
   0   2  31      107.94       51.98     15.60 o 
   1   2  31       10.25       14.01      8.37 o 
   2   2  31        2.29       -4.89      7.54 o 
   3   2  31        2.50       -1.70      8.80 o 
   4   2  31       32.83       26.23     11.01 o 
   5   2  31       45.23       57.07     12.04 o 
   0   3  31        3.01       -7.01     10.89 o 
   1   3  31        1.68       -2.65      8.37 o 
   2   3  31        0.90        2.07      8.72 o 
   3   3  31       33.39       44.17     10.14 o 
   4   3  31       62.13       72.35     11.53 o 
   5   3  31       78.60       58.32     12.62 o 
   0   4  31       42.40       30.96     11.94 o 
   1   4  31       32.70       26.91      9.50 o 
   2   4  31       53.35       53.30      9.99 o 
   3   4  31       15.94       18.87     10.01 o 
   4   4  31       51.85       58.46     12.89 o 
   5   4  31       19.84       16.89     13.56 o 
   0   5  31       10.93        8.92     13.87 o 
   1   5  31       29.08       53.08     10.59 o 
   2   5  31       78.58       91.31     11.90 o 
   3   5  31       53.94       68.62     11.98 o 
   4   5  31       11.82        9.41     12.01 o 
   0   6  31       21.21       18.28     25.51 o 
   1   6  31       24.80       21.44     12.53 o 
   2   6  31        2.05        2.45     11.49 o 
   3   6  31       28.07        9.12     12.22 o 
   0   0  32       43.07       56.98     18.61 o 
   1   0  32       13.14       13.24     10.71 o 
   2   0  32       61.36       58.63     15.91 o 
   3   0  32       12.26       19.27     15.41 o 
   4   0  32       13.59       23.28     17.95 o 
   5   0  32        8.26       -0.03     17.96 o 
   0   1  32        6.57       27.53     12.41 o 
   1   1  32       19.36       12.77      8.34 o 
   2   1  32       26.53       18.17     10.02 o 
   3   1  32       81.50       95.57     13.28 o 
   4   1  32        5.75        1.17     10.52 o 
   5   1  32       16.29       19.48     12.06 o 
   0   2  32        6.50       15.12     11.51 o 
   1   2  32       10.56        3.50      9.04 o 
   2   2  32       57.12       61.45     11.19 o 
   3   2  32       14.02       20.62     10.28 o 
   4   2  32       16.16       16.78     10.93 o 
   5   2  32       93.72      103.03     14.85 o 
   0   3  32        3.59       -7.26     11.85 o 
   1   3  32       16.06       18.74      9.52 o 
   2   3  32       19.04       10.53     10.40 o 
   3   3  32      122.59      107.50     13.54 o 
   4   3  32       20.12       55.07     11.89 o 
   5   3  32       28.58       32.80     12.51 o 
   0   4  32       25.19       17.86     12.97 o 
   1   4  32        1.29      -10.74      8.49 o 
   2   4  32      101.90      113.26     11.96 o 
   3   4  32       43.32       43.38     10.53 o 
   4   4  32       48.39       80.94     14.52 o 
   0   5  32       36.74        9.14     16.01 o 
   1   5  32       17.10       16.94     10.03 o 
   2   5  32       41.36       53.01     11.70 o 
   3   5  32       16.40       -1.29     11.80 o 
   0   6  32       25.15       52.43     17.84 o 
   1   6  32       25.16       26.84     12.12 o 
   2   6  32       26.56       30.99     12.68 o 
   1   0  33       35.94        8.87     12.46 o 
   2   0  33       21.72       22.20     15.97 o 
   3   0  33        2.62      -14.77     14.76 o 
   4   0  33       30.44       46.40     18.35 o 
   5   0  33       69.33       46.01     19.28 o 
   0   1  33       22.09        7.15     13.98 o 
   1   1  33       17.79       11.44     10.19 o 
   2   1  33        9.54        2.73     10.20 o 
   3   1  33       71.23       65.57     13.09 o 
   4   1  33       17.97        4.97     11.06 o 
   5   1  33       33.77       30.53     12.07 o 
   0   2  33        0.30       -5.42     11.50 o 
   1   2  33       23.82       31.86     11.10 o 
   2   2  33        6.41       13.71      9.42 o 
   3   2  33       77.02       48.53     17.72 o 
   4   2  33       10.29       18.45     11.50 o 
   0   3  33        4.87      -16.73     12.51 o 
   1   3  33       29.52       20.20     10.14 o 
   2   3  33       44.43       49.51     11.07 o 
   3   3  33       68.06       56.90     12.32 o 
   4   3  33       15.20       25.02     12.80 o 
   0   4  33        0.05       -9.50     13.26 o 
   1   4  33       56.26       62.20     11.24 o 
   2   4  33       61.14       80.39     11.99 o 
   3   4  33       42.16       44.41     11.80 o 
   0   5  33       13.95        5.86     15.38 o 
   1   5  33        3.67       -9.13      9.80 o 
   2   5  33        6.75       18.61     10.78 o 
   0   0  34      256.93      295.82     34.44 o 
   1   0  34       53.23       44.24     19.93 o 
   2   0  34       15.05       15.54     15.55 o 
   3   0  34        4.96       24.05     16.47 o 
   4   0  34        3.87        9.51     19.82 o 
   0   1  34        0.18        0.79     13.95 o 
   1   1  34       27.50       38.98     11.29 o 
   2   1  34       11.09        7.30     10.95 o 
   3   1  34       41.70       37.24     12.45 o 
   4   1  34        0.16        3.55     11.99 o 
   0   2  34      145.43      175.82     21.34 o 
   1   2  34       16.67       33.08     11.49 o 
   2   2  34       29.46        9.86      9.95 o 
   3   2  34       93.46       67.85     13.02 o 
   4   2  34       15.59       -6.05     10.87 o 
   0   3  34        6.15       -1.52     14.13 o 
   1   3  34        4.63        4.08     10.63 o 
   2   3  34       22.21       15.42     10.43 o 
   3   3  34      131.08      149.28     15.69 o 
   0   4  34       10.31       -4.41     14.13 o 
   1   4  34       15.04       10.22     10.14 o 
   2   4  34       16.24       22.00     10.43 o 
   0   5  34       11.55      -16.07     21.99 o 
   1   5  34       41.44       39.35     12.43 o 
   1   0  35       98.12       81.59     20.29 o 
   2   0  35       20.65       11.16     15.86 o 
   3   0  35       20.04       46.81     18.75 o 
   0   1  35        2.89        9.06     14.84 o 
   1   1  35       71.05      114.96     14.05 o 
   2   1  35        1.28       -9.49     10.90 o 
   3   1  35        6.68        0.79     11.56 o 
   0   2  35        0.00       -7.84     12.00 o 
   1   2  35        6.40       12.73     10.62 o 
   2   2  35        9.58        6.12     10.34 o 
   3   2  35       44.77       71.68     13.96 o 
   0   3  35        1.31        5.46     22.93 o 
   1   3  35      119.34      129.30     14.50 o 
   2   3  35       36.12       29.46     11.45 o 
   0   4  35       65.62      122.72     21.78 o 
   1   4  35        5.64        7.37     10.33 o 
   0   0  36       15.45       -8.71     20.78 o 
   1   0  36       12.85       24.21     16.24 o 
   2   0  36        7.84        5.52     16.26 o 
   0   1  36       30.02       12.12     15.19 o 
   1   1  36       39.84       32.27     11.99 o 
   2   1  36        7.19        3.54     11.44 o 
   0   2  36       24.57       15.21     17.31 o 
   1   2  36        6.97       -7.70     10.71 o 
   2   2  36        4.01       15.81     12.30 o 
   0   3  36        7.95       23.40     16.77 o 
   1   3  36       22.58       36.74     12.14 o 
   1   0  37       15.35       18.08     17.79 o 
   0   1  37       59.94       89.24     18.79 o 
   1   1  37       10.09       12.16     11.69 o 
                                                 
